# Supplementary material for: Temporal transcriptomic analysis of scale drop disease virus in Asian seabass kidney cells reveals host immune and signaling changes
Source: Front Immunol. 2026 Jun 9;17:1819983. doi: 10.3389/fimmu.2026.1819983 (PMC13286770; doi:10.3389/fimmu.2026.1819983)
Supplement: Supplementary file 2 [file Table1.xlsx]

## Sheet: Table S1
Table S1. DEG expression profile at different time point
Gene Symbol	Description	SDDV 8h/Ctrl 8h	SDDV 24h/Ctrl 24h	SDDV 72h/Ctrl 72h
LOC127142535	small Cajal body-specific RNA 14	24.7071	-1.38501	6.9967
LOC108892251	early growth response protein 4	23.6803	2.63809	-1.51094
LOC127141763	origin recognition complex subunit 1-like	20.3768	-1.99112	-3.0045
LOC127142937	Z30 small nucleolar RNA	15.0863	1.51136	-2.49501
LOC108877108	uncharacterized LOC108877108	14.0173	-2.06359	2.59285
LOC127143515	small nucleolar RNA SNORA75	11.8794	-1.38501	3.72976
LOC108898564	uncharacterized LOC108898564	10.2384	4.42585	3.15406
LOC127141746	uncharacterized LOC127141746	9.74141	2.33303	9.19078
LOC127143599	uncharacterized LOC127143599	9.74141	-1.04604	1.28735
LOC127138913	hydroxyacyl-thioester dehydratase type 2, mitochondrial-like	9.34334	2.72383	1.28735
LOC108875760	beta-2-glycoprotein 1	8.59606	11.1286	7.22324
ryr2b	ryanodine receptor 2b (cardiac)	8.59606	2.62105	7.36377
LOC127140875	uncharacterized LOC127140875	8.02727	1.86297	-1.30852
LOC127142347	uncharacterized LOC127142347	8.02727	2.10232	1.3016
LOC108886140	ras-related protein Rab-26	7.45847	3.67408	1.8079
LOC108888430	nuclear receptor coactivator 7	7.16255	9.95064	6.14273
mcm8	minichromosome maintenance 8 homologous recombination repair factor	6.9503	1.01871	3.95866
palb2	partner and localizer of BRCA2	6.94891	1.40435	-1.01267
LOC108898934	neuritin	6.88968	26.1868	16.1184
kl	klotho	6.79112	3.22901	1.38602
megf10	multiple EGF-like-domains 10	6.4973	3.4372	8.43067
LOC108877264	uncharacterized LOC108877264	6.42749	1.61324	1.19294
ednraa	endothelin receptor type Aa	6.41568	3.14453	1.54198
LOC108882871	electrogenic sodium bicarbonate cotransporter 1	6.33616	5.0495	44.6985
LOC108873305	uncharacterized LOC108873305	6.32089	1.6227	2.40026
LOC108903061	HAUS augmin-like complex subunit 3	6.32089	1.51136	2.12632
LOC127143175	uncharacterized LOC127143175	6.32089	2.25115	3.11916
LOC108891888	acyl-CoA-binding protein	6.24347	2.05493	1.39119
faap24	FA core complex associated protein 24	6.22093	-1.02512	-4.5335
exo1	exonuclease 1	6.0093	2.85008	1.8563
tmprss9	transmembrane serine protease 9	5.85598	-1.66383	1.08905
trnae-cuc	transfer RNA glutamic acid (anticodon CUC)	5.7521	9.98643	1.29383
trnal-aag	transfer RNA leucine (anticodon AAG)	5.7521	13.2683	10.433
lg13h5orf34	linkage group 13 C5orf34 homolog	5.63747	1.52568	1.39365
fam110d	family with sequence similarity 110 member D	5.61583	6.6926	17.6183
LOC127140222	uncharacterized LOC127140222	5.61583	1.5546	3.07957
pcdh10a	protocadherin 10a	5.4685	2.68922	24.6622
LOC108880302	protein unc-13 homolog B	5.4685	1.89883	-1.18274
trnad-guc	transfer RNA aspartic acid (anticodon GUC)	5.4655	7.29631	10.4464
LOC108880095	histone H4-like	5.41581	1.22123	-1.14683
LOC108893129	uncharacterized LOC108893129	5.39597	2.04648	1.13708
LOC108890072	oncoprotein-induced transcript 3 protein	5.322	1.88125	1.55356
LOC127142534	small nucleolar RNA SNORD60	5.322	-1.2184	1.08768
LOC108887786	uncharacterized LOC108887786	5.27656	4.25605	2.38656
trnar-acg	transfer RNA arginine (anticodon ACG)	5.18331	9.78517	19.5965
LOC127140514	uncharacterized LOC127140514	5.18331	3.25049	4.68767
poln	polymerase (DNA directed) nu	5.09967	4.78695	1.71598
swsap1	SWIM-type zinc finger 7 associated protein 1	5.09608	1.16156	-1.37376
trnad-guc	transfer RNA aspartic acid (anticodon GUC)	5.08102	11.4985	23.8796
mboat2b	membrane bound O-acyltransferase domain containing 2b	5.08102	2.15596	3.31581
LOC127143052	small nucleolar RNA R38	5.08102	2.79176	1.29923
tnfaip2a	tumor necrosis factor, alpha-induced protein 2a	5.07756	5.70712	4.30719
zgc:113229	uncharacterized protein LOC550612 homolog	5.02818	-2.79611	-1.11119
LOC108901980	Fanconi anemia group A protein homolog	4.99591	1.89883	1.3971
rbbp8	retinoblastoma binding protein 8	4.98734	2.84314	1.80126
si:ch1073-15f19.2	T-cell surface protein tactile	4.97415	4.16794	5.13323
dna2	DNA replication helicase/nuclease 2	4.91602	1.75277	-1.125
LOC108878708	hyaluronan and proteoglycan link protein 1	4.80442	2.10232	-1.42127
LOC127143736	small nucleolar RNA SNORA22	4.80442	1.4268	2.70427
sema6bb	sema domain, transmembrane domain (TM), and cytoplasmic domain, (semaphorin) 6Bb	4.72444	5.20655	6.09743
itpr3	inositol 1,4,5-trisphosphate receptor, type 3	4.71397	5.44963	19.1986
rnd2	Rho family GTPase 2	4.69353	-1.5609	1.43235
LOC108897953	uncharacterized LOC108897953	4.69353	-1.97263	-2.81837
LOC108873822	uncharacterized LOC108873822	4.57801	1.0282	1.15259
moto	minamoto	4.57801	-1.99258	-1.87504
LOC108889731	phosphoenolpyruvate carboxykinase, cytosolic [GTP]	4.55968	2.0133	3.77598
pck1	phosphoenolpyruvate carboxykinase 1 (soluble)	4.54898	1.40307	4.68326
LOC108882226	rho guanine nucleotide exchange factor TIAM2	4.52265	7.42969	1.53403
LOC108899713	DNA-directed RNA polymerases I and III subunit RPAC1-like	4.52265	1.2124	6.34908
LOC108883825	cAMP-specific 3',5'-cyclic phosphodiesterase 4B	4.50263	6.93334	7.45492
atp7b	ATPase copper transporting beta	4.44053	1.20466	1.00001
LOC127143518	small nucleolar RNA SNORA57	4.44053	3.67408	3.19164
clcf1	cardiotrophin-like cytokine factor 1	4.43356	2.63969	4.77686
dck	deoxycytidine kinase	4.4327	1.93864	-1.10137
LOC108889441	uncharacterized LOC108889441	4.39652	1.41558	5.56157
lfng	LFNG O-fucosylpeptide 3-beta-N-acetylglucosaminyltransferase	4.39489	6.65573	14.7652
sdsl	serine dehydratase-like	4.37994	2.41552	1.45064
plex9.2	PML-like exon 9.2	4.37824	2.3783	-1.04256
rad54b	RAD54 homolog B	4.37107	2.68846	-1.10665
slc16a13	solute carrier family 16 member 13	4.35942	2.42776	1.14173
LOC108892568	uncharacterized LOC108892568	4.33048	-1.02314	2.14888
LOC108874571	uncharacterized LOC108874571	4.30605	572.044	468.282
foxo3a	forkhead box O3A	4.30605	2.79176	4.34036
LOC127143048	small nucleolar RNA SNORA62/SNORA6 family	4.2928	1.14542	1.43539
LOC108901359	histone H3	4.28481	1.42099	-1.13039
tshz3b	teashirt zinc finger homeobox 3b	4.27227	4.60362	3.22978
tcf19l	transcription factor 19 (SC1), like	4.2636	2.05373	1.24126
LOC108873295	neural cell adhesion molecule L1	4.26093	3.00602	3.10449
pcdh12	protocadherin 12	4.22303	-1.44407	3.06916
pola2	polymerase (DNA directed), alpha 2	4.19347	1.76051	1.08399
fancg	FA complementation group G	4.18458	1.84389	1.27414
LOC108899376	cytochrome P450 3A40-like	4.1641	36.3359	12.9555
si:ch211-117m20.4	CUB and sushi domain-containing protein 1	4.15995	3.78231	7.17538
LOC108889036	uncharacterized LOC108889036	4.1467	-1.21536	1.04489
LOC127142326	small nucleolar RNA SNORD99	4.1467	1.58383	1.42116
LOC127142934	U4 spliceosomal RNA	4.13923	4.88149	24.1782
LOC108873636	histone H3	4.12219	1.60367	1.00133
LOC127141932	28S ribosomal RNA	4.11767	5.93127	1.547
etaa1a	ETAA1 activator of ATR kinase a	4.08985	2.38464	1.27123
tfpia	tissue factor pathway inhibitor a	4.07628	1.11273	-1.38655
LOC108892444	putative E3 ubiquitin-protein ligase UBR7	4.07595	2.13838	1.45626
LOC108888319	ribonucleoside-diphosphate reductase subunit M2	4.07014	1.84577	1.27303
tk1	thymidine kinase 1, soluble	4.06522	2.1432	1.07214
zgc:158482	uncharacterized protein LOC100009650 homolog	4.04939	2.9988	3.24279
LOC127142930	small nucleolar RNA SNORA71	4.04939	1.68544	1.08871
pcp4b	Purkinje cell protein 4b	4.04572	1.14146	-3.77341
LOC127140815	uncharacterized LOC127140815	4.04572	1.6227	10.4538
LOC108892334	histone H3-like	4.01549	1.47272	1.04679
LOC108882392	GTPase IMAP family member 9	4.00095	38.1136	185.55
LOC108898971	uncharacterized LOC108898971	3.98379	1.5546	1.51353
cenpq	centromere protein Q	3.97562	1.55216	-1.21907
LOC108884298	uncharacterized LOC108884298	3.97074	1.27098	-1.47836
LOC108890912	butyrophilin subfamily 1 member A1	3.94165	2.15112	1.3767
LOC108900253	acetylcholine receptor subunit delta	3.93658	-1.04623	1.15989
LOC127139226	small nucleolar RNA SNORA55	3.93658	3.0945	6.42867
caprin2	caprin family member 2	3.93061	5.97623	16.6365
nav3	neuron navigator 3	3.93051	1.33016	2.61411
LOC108902043	transcription factor IIIB 90 kDa subunit	3.92562	4.09637	3.46779
LOC108883554	uncharacterized LOC108883554	3.91856	1.51136	1.53854
trnam-cau	transfer RNA methionine (anticodon CAU)	3.91856	18.8472	45.8613
LOC108899877	fibrous sheath CABYR-binding protein	3.91856	3.36084	1.11849
pamr1a	peptidase domain containing associated with muscle regeneration 1a	3.90119	1.62495	1.28273
spp1	secreted phosphoprotein 1	3.89039	3.46609	10.8105
htr4	5-hydroxytryptamine receptor 4	3.87315	-1.2184	3.64277
LOC108880557	Fc receptor-like protein 5	3.85288	-1.14916	1.50341
LOC108889551	sterile alpha motif domain-containing protein 11-like	3.85288	-2.04899	1.55356
LOC108898544	forkhead box protein O3-like	3.85288	1.5546	1.14173
LOC108901760	histone H2B 1/2-like	3.85288	1.14146	-2.2276
LOC127142686	small nucleolar RNA SNORD100	3.85288	2.25115	1.85093
LOC108873638	late histone H2A.L3	3.83709	1.56723	-1.06521
mcm9	minichromosome maintenance 9 homologous recombination repair factor	3.82211	2.40483	1.04613
LOC127141933	28S ribosomal RNA	3.8172	5.67934	1.45064
LOC108890114	NACHT, LRR and PYD domains-containing protein 1b allele 2	3.79514	1.39736	-1.07932
LOC108877208	histone H2A-like	3.79209	1.47911	-1.24251
p2rx3b	purinergic receptor P2X, ligand-gated ion channel, 3b	3.78572	-1.35503	4.6238
LOC108873634	histone H2A	3.77487	1.70775	-1.01429
grik5	glutamate receptor, ionotropic, kainate 5	3.76626	2.13728	1.22888
LOC127143441	small nucleolar RNA SNORA14	3.74951	2.47925	2.9068
LOC108877263	histone H3-like	3.73956	1.27095	1.06506
mms22l	MMS22-like, DNA repair protein	3.73201	-1.04334	-1.52277
sass6	SAS-6 centriolar assembly protein	3.71685	1.72205	1.06499
firrm	FIGNL1 interacting regulator of recombination and mitosis	3.70372	2.02338	1.70916
LOC108880086	histone H1-like	3.69655	-1.34406	-1.03751
tnfsf11	TNF superfamily member 11	3.69366	4.49137	13.9343
LOC108899797	histone H2B 1/2-like	3.69331	1.24547	1.27342
rftn1a	raftlin, lipid raft linker 1a	3.68995	3.77203	4.78632
pclaf	PCNA clamp associated factor	3.68583	1.24022	-1.66734
orc1	origin recognition complex, subunit 1	3.67942	2.23796	-1.22255
LOC108892071	myelin-oligodendrocyte glycoprotein	3.6771	5.20981	4.92738
pld1b	phospholipase D1b	3.65879	3.31808	4.29292
LOC108889745	dedicator of cytokinesis protein 3-like	3.62282	2.85512	4.89781
iho1	interactor of HORMAD1 1	3.61689	1.15882	-1.26034
LOC108882464	transcriptional regulator Myc-B	3.61421	1.16214	5.64651
wu:fa19b12	uncharacterized protein LOC560551 homolog	3.59594	11.5222	-1.14508
cdc25b	cell division cycle 25B	3.58783	4.49307	7.01664
LOC108881408	C2 calcium-dependent domain-containing protein 4C	3.58765	5.3188	1.75495
dhx32a	DEAH (Asp-Glu-Ala-His) box polypeptide 32a	3.57613	1.9975	2.57702
LOC127139663	uncharacterized LOC127139663	3.57613	2.68922	2.81197
LOC108873608	deoxycytidine kinase 2	3.57104	1.89581	-1.14185
mibp	muscle-specific beta 1 integrin binding protein	3.56838	1.92661	1.58496
zgc:113232	uncharacterized protein LOC541546 homolog	3.55905	1.51961	2.48696
LOC108885131	thyroid hormone receptor alpha	3.55905	3.07038	3.50739
LOC108885377	voltage-dependent T-type calcium channel subunit alpha-1I-like	3.51674	-1.10469	2.72179
dbf4b	DBF4 zinc finger B	3.50804	1.61768	1.09528
LOC108877267	histone H4-like	3.50317	1.34139	-1.12803
si:ch1073-391i24.1	receptor-type tyrosine-protein phosphatase mu	3.50079	-2.01768	2.8768
kif15	kinesin family member 15	3.48396	1.66407	-1.12711
LOC108880091	histone H2B 1/2-like	3.48353	1.60964	1.11504
mis18bp1	MIS18 binding protein 1	3.4805	2.55166	1.0889
trnav-uac	transfer RNA valine (anticodon UAC)	3.47693	7.90001	17.3056
LOC108879452	uncharacterized LOC108879452	3.47693	4.88149	1.8079
si:ch73-206p6.1	phospholipid scramblase 1	3.47693	4.27779	2.6917
pabpn1l	PABPN1 like, cytoplasmic	3.47693	1.18996	4.02087
trnap-agg	transfer RNA proline (anticodon AGG)	3.47693	1.84116	9.28757
tonsl	tonsoku-like, DNA repair protein	3.47325	1.82793	1.13785
cdca7a	cell division cycle associated 7a	3.47176	1.94312	-1.40607
asf1bb	anti-silencing function 1Bb histone chaperone	3.47019	1.83455	1.02136
LOC108886419	HAUS augmin-like complex subunit 3	3.46567	1.67453	2.41902
LOC108880093	histone H4	3.45789	1.18162	-1.07831
frmpd1b	FERM and PDZ domain containing 1b	3.4528	-1.68667	-2.32678
LOC127142421	small nucleolar RNA SNORD46	3.4528	2.31076	2.16123
LOC127143666	small nucleolar RNA SNORA31	3.4528	2.5938	3.31581
si:ch211-227n13.3	uncharacterized si:ch211-227n13.3	3.45091	1.40048	-1.28092
LOC108894047	ribonucleoside-diphosphate reductase large subunit	3.43801	1.79812	1.00585
LOC108899806	uncharacterized LOC108899806	3.42195	1.73693	1.08508
neil3	nei-like DNA glycosylase 3	3.41051	1.70966	1.04614
LOC108901364	histone H2A	3.41028	1.29306	-1.24009
LOC108891490	kinesin-like protein KIF20B	3.4079	1.67015	1.03709
fbxo5	F-box protein 5	3.40738	1.63454	-1.15002
dtl	denticleless E3 ubiquitin protein ligase homolog (Drosophila)	3.4062	1.86066	1.5915
LOC108894764	fascin	3.38958	1.26855	1.72646
LOC127143737	small nucleolar RNA SNORD65	3.38402	1.32503	3.57341
LOC108901361	histone H2A	3.36976	1.49561	-1.32075
cenpu	centromere protein U	3.34582	1.55634	1.08772
LOC108892336	histone H4-like	3.34282	1.34604	1.05696
LOC127143226	small nucleolar RNA SNORA77	3.34208	1.36271	1.24668
LOC108884556	neuronal pentraxin-1	3.34099	7.4886	12.9986
LOC108874629	uncharacterized LOC108874629	3.3395	3.07038	-2.27114
trnac-gca	transfer RNA cysteine (anticodon GCA)	3.3395	3.74527	12.7239
LOC108896211	protein 4.1-like	3.3395	1.36019	1.30501
dctpp1	dCTP pyrophosphatase 1	3.33183	1.90971	-1.03955
skp2	S-phase kinase-associated protein 2, E3 ubiquitin protein ligase	3.32381	2.08356	-1.11269
ncapg2	non-SMC condensin II complex, subunit G2	3.31858	1.60005	-1.0113
LOC108900673	ladderlectin	3.31643	2.74325	2.66948
polq	polymerase (DNA directed), theta	3.31446	1.74041	1.48108
LOC108893494	serine protease FAM111A	3.30392	1.83564	1.02543
trnaw-cca	transfer RNA tryptophan (anticodon CCA)	3.30341	2.35983	8.14214
LOC108901372	histone H3-like	3.29725	1.55851	-1.08831
LOC127142309	small nucleolar RNA SNORA8	3.29508	-1.38565	4.61315
LOC127142314	small nucleolar RNA SNORA8	3.29167	1.98015	4.68767
LOC108878055	glial cell line-derived neurotrophic factor	3.28338	3.3036	4.07878
adamts10	ADAM metallopeptidase with thrombospondin type 1 motif, 10	3.28049	1.23286	1.55306
LOC108882220	ribonucleoside-diphosphate reductase subunit M2	3.27909	1.65525	-1.06315
LOC108891964	myelin-oligodendrocyte glycoprotein	3.26901	5.88937	5.06492
spon2a	spondin 2a, extracellular matrix protein	3.26658	-1.69396	-1.1713
exosc2	exosome component 2	3.25967	4.31416	4.35848
LOC127143547	uncharacterized LOC127143547	3.2553	1.79019	-1.52001
LOC108899798	histone H3	3.25111	1.64581	1.56382
mcm10	minichromosome maintenance 10 replication initiation factor	3.24977	1.62422	1.63693
LOC127142328	small nucleolar RNA SNORA16B/SNORA16A family	3.24904	3.95	2.94698
ccne2	cyclin E2	3.22887	1.13648	1.27318
LOC127142311	small nucleolar RNA SNORA8	3.22706	-1.30659	3.32363
pane1	proliferation associated nuclear element	3.22588	1.59341	-1.04048
dnmt3ba	DNA (cytosine-5-)-methyltransferase 3 beta, duplicate a	3.22465	2.01276	-2.14595
knl1	kinetochore scaffold 1	3.22338	1.79763	1.12261
LOC127139309	uncharacterized LOC127139309	3.21627	1.16156	3.22978
LOC127143288	small nucleolar RNA SNORD31	3.21627	2.5812	-1.09172
ube2t	ubiquitin-conjugating enzyme E2T (putative)	3.21359	3.14926	2.49073
esco2	establishment of sister chromatid cohesion N-acetyltransferase 2	3.21177	1.65225	1.51532
LOC108889332	tripartite motif-containing protein 16-like	3.2108	5.17547	1.77409
abcc2	ATP-binding cassette, sub-family C (CFTR/MRP), member 2	3.20886	10.6229	28.4234
LOC108876712	cingulin-like protein 1	3.20795	1.34503	-1.51817
mtbp	MDM2 binding protein	3.20289	1.72762	2.29102
LOC108880096	histone H2B 1/2-like	3.20077	1.44877	1.14219
LOC108895552	shugoshin 1-like	3.20002	1.99724	1.77688
krcp	kelch repeat-containing protein	3.19581	1.77896	1.0225
LOC108901363	histone H2A	3.18782	1.3707	-1.41635
LOC108901764	histone H3-like	3.18363	1.28271	-1.36287
si:dkey-96f10.1	6-phosphofructo-2-kinase/fructose-2,6-bisphosphatase	3.18347	3.32916	3.44791
LOC108892335	histone H2A	3.18206	2.05227	-1.07321
slc6a5	solute carrier family 6 member 5	3.17761	1.50368	5.73746
mnd1	meiotic nuclear divisions 1 homolog (S. cerevisiae)	3.16731	2.1029	1.29607
dnmt1	DNA (cytosine-5-)-methyltransferase 1	3.16287	2.13423	1.1889
fbxo43	F-box protein 43	3.15956	2.3241	1.58506
polr1g	RNA polymerase I subunit G	3.15933	2.70389	2.44066
LOC108888087	ATPase family AAA domain containing 2	3.15471	1.04516	1.0131
LOC108873381	uncharacterized LOC108873381	3.15402	-2.40288	-1.41375
xdh	xanthine dehydrogenase	3.15402	-2.57253	1.71008
LOC127143279	small nucleolar RNA SNORD31	3.15402	3.08268	1.10537
cenpt	centromere protein T	3.14826	1.1088	-1.02341
slc20a2	solute carrier family 20 member 2	3.14707	1.49374	2.31902
e2f2	E2F transcription factor 2	3.14378	4.44362	3.68219
LOC108899803	histone H4-like	3.13673	1.63072	1.12717
atad5b	ATPase family AAA domain containing 5b	3.13563	1.3444	1.38166
ncapd3	non-SMC condensin II complex, subunit D3	3.13351	2.00637	1.19416
LOC108883808	histone-binding protein N1/N2	3.13314	1.70892	2.24431
LOC108878844	uncharacterized LOC108878844	3.12908	1.96025	2.08848
LOC108899634	rho guanine nucleotide exchange factor 39	3.12814	1.66588	1.13929
LOC108877213	histone H4	3.12452	1.49336	-1.14977
cenpo	centromere protein O	3.11529	2.84892	2.7221
rad51ap1	RAD51 associated protein 1	3.11372	1.71952	1.40854
LOC127143106	uncharacterized LOC127143106	3.10521	10.5628	10.201
rpa1	replication protein A1	3.10383	1.38285	-1.18126
LOC108891289	crossover junction endonuclease EME1-like	3.10288	1.3835	1.93938
LOC108894147	uncharacterized LOC108894147	3.10288	1.52243	-2.49501
LOC127141991	uncharacterized LOC127141991	3.10288	1.26617	2.56016
LOC108900248	protein CIP2A homolog	3.10042	2.26075	-2.25122
LOC108899804	histone H4-like	3.09501	1.9865	1.1494
znf367	zinc finger protein 367	3.09243	1.86856	1.40316
dennd4a	DENN/MADD domain containing 4A	3.09061	1.81603	2.4123
ndc80	NDC80 kinetochore complex component	3.08667	1.74328	1.04213
hcn2b	hyperpolarization activated cyclic nucleotide-gated potassium channel 2b	3.08498	3.24824	1.91547
LOC108882513	NACHT, LRR and PYD domains-containing protein 1b allele 2	3.08498	1.31007	-3.28617
LOC127142310	small nucleolar RNA SNORA8	3.08057	-1.10708	3.59479
klf9	Kruppel-like factor 9	3.07806	6.10594	5.2869
LOC108901362	histone H2A-like	3.07654	1.23404	-1.05937
shc2	SHC (Src homology 2 domain containing) transforming protein 2	3.07491	-1.04662	1.80193
orc5	origin recognition complex, subunit 5	3.07368	2.03493	1.75876
nsd2	nuclear receptor binding SET domain protein 2	3.07006	1.95422	1.10119
LOC108885146	rho-related GTP-binding protein RhoQ	3.06068	1.46642	2.33902
LOC108891564	ribonucleoside-diphosphate reductase subunit M2	3.05894	1.85296	-1.0222
LOC108899796	histone H2B 1/2-like	3.05743	1.65407	-1.02667
cdca5	cell division cycle associated 5	3.05523	1.64682	-1.01958
LOC108902574	DNA replication fork stabilization factor DONSON	3.05315	2.1151	1.13956
LOC108901762	uncharacterized LOC108901762	3.05212	1.08305	-1.25715
LOC108901936	FA complementation group A	3.04171	2.41509	1.26287
LOC108903136	claspin	3.04112	1.07443	-1.00078
bub1	BUB1 mitotic checkpoint serine/threonine kinase	3.03738	2.09295	-1.10939
mus81	MUS81 structure-specific endonuclease subunit	3.03204	2.02514	1.57207
espl1	extra spindle pole bodies like 1, separase	3.02753	1.8274	1.14973
LOC108901369	histone H4-like	3.02224	1.61949	-1.27297
cdc45	CDC45 cell division cycle 45 homolog (S. cerevisiae)	3.01598	1.26162	1.09751
plek	pleckstrin	3.00463	2.70879	3.08732
LOC108897994	apoptosis-stimulating of p53 protein 1-like	3.00463	1.37614	-1.11666
LOC108900634	rho GTPase-activating protein 20	3.00463	-1.61334	-1.59937
kif18a	kinesin family member 18A	3.00244	1.84925	1.0741
zswim7	zinc finger, SWIM-type containing 7	2.99504	2.86145	1.83468
LOC108899020	C-terminal-binding protein 2	2.99343	4.60362	-1.4615
ndc1	NDC1 transmembrane nucleoporin	2.99159	2.39365	2.13555
pcna	proliferating cell nuclear antigen	2.9849	1.5295	-1.21973
depdc4	DEP domain containing 4	2.98289	1.97948	1.24891
LOC108891857	uncharacterized LOC108891857	2.98037	2.42405	1.66151
ncaph2	non-SMC condensin II complex, subunit H2	2.97969	1.76956	-1.01737
rad51c	RAD51 paralog C	2.97596	1.82112	1.56329
prim1	DNA primase subunit 1	2.97299	1.32112	1.03815
LOC127142529	small nucleolar RNA SNORD73	2.9714	-1.55465	-1.11119
LOC127143382	small Cajal body-specific RNA 8	2.9714	5.4852	2.54257
zwilch	zwilch kinetochore protein	2.96504	1.55134	1.00386
pi4kaa	phosphatidylinositol 4-kinase, catalytic, alpha a	2.96351	2.6678	4.42316
nuf2	UF2 component of NDC80 kinetochore complex	2.96338	1.77845	-1.10534
pkmyt1	protein kinase, membrane associated tyrosine/threonine 1	2.95534	2.27315	-1.11927
gfpt2	glutamine-fructose-6-phosphate transaminase 2	2.95398	4.5804	5.11175
LOC127143570	small nucleolar RNA SNORA53	2.94634	1.12245	-1.34725
LOC108891555	kelch repeat and BTB domain-containing protein 11-like	2.94376	1.31501	1.7835
e2f7	E2F transcription factor 7	2.93809	1.216	-1.51441
LOC108872450	serine/threonine-protein kinase D3	2.93323	2.01276	4.21212
lrwd1	leucine-rich repeats and WD repeat domain containing 1	2.93313	2.26358	1.4185
pole	polymerase (DNA directed), epsilon	2.92732	1.25347	-1.0885
rad1	RAD1 homolog (S. pombe)	2.924	1.60956	1.47656
umps	uridine monophosphate synthetase	2.92039	4.77915	2.89744
pi4kab	phosphatidylinositol 4-kinase, catalytic, alpha b	2.91727	2.3654	3.6279
LOC108897826	shugoshin 1-like	2.91702	1.81236	1.40766
rassf6	Ras association domain family member 6	2.91628	3.56141	8.33398
osbpl7	oxysterol binding protein-like 7	2.9158	1.27159	10.3159
pola1	polymerase (DNA directed), alpha 1	2.91229	1.29265	-1.07091
LOC108882333	CST complex subunit CTC1	2.91097	1.7609	-1.30161
LOC127143516	small nucleolar RNA SNORA75	2.90814	4.48916	3.33391
LOC108887066	ubiquitin carboxyl-terminal hydrolase 1-like	2.90217	1.44685	-1.40074
pole2	polymerase (DNA directed), epsilon 2	2.90036	1.45578	1.16995
gcnt4a	glucosaminyl (N-acetyl) transferase 4a	2.89557	3.39698	6.08634
LOC108885528	Kv channel-interacting protein 1	2.88418	1.7881	9.29137
smyd3	SET and MYND domain containing 3	2.88244	1.29147	1.28228
ncaph	non-SMC condensin I complex, subunit H	2.8813	1.95206	1.06904
mcm4	minichromosome maintenance complex component 4	2.88104	1.74662	1.16729
rims2a	regulating synaptic membrane exocytosis 2a	2.87892	3.96275	2.41429
hsd11b2	hydroxysteroid (11-beta) dehydrogenase 2	2.878	1.83551	2.16748
chtf18	CTF18, chromosome transmission fidelity factor 18 homolog (S. cerevisiae)	2.87308	1.24505	-1.45432
LOC108892066	crossover junction endonuclease MUS81-like	2.87192	1.85621	1.37681
LOC108891228	piggyBac transposable element-derived protein 4	2.87101	1.25407	-1.57621
LOC127139095	U1 spliceosomal RNA	2.86792	1.73769	2.40206
LOC108885446	GTPase IMAP family member 9-like	2.86625	1.35606	30.0148
LOC108874928	interleukin-6 receptor subunit beta	2.85866	3.11399	5.25849
LOC127142923	U4 spliceosomal RNA	2.85625	1.81725	5.951
lpar2b	lysophosphatidic acid receptor 2b	2.85524	1.31841	7.53752
prkcq	protein kinase C, theta	2.84535	1.71331	4.04446
spry4	sprouty homolog 4 (Drosophila)	2.84117	5.32014	13.9011
atr	ATR serine/threonine kinase	2.83387	1.58995	1.43091
si:dkey-103i16.6	SIRT1 domain-containing protein	2.82578	2.09748	1.85774
ppat	phosphoribosyl pyrophosphate amidotransferase	2.82377	1.87284	2.28757
cita	citron rho-interacting serine/threonine kinase a	2.82132	2.94835	1.3791
traip	TRAF-interacting protein	2.82075	1.66618	1.26615
depdc1a	DEP domain containing 1a	2.81832	1.52605	1.03204
lenep	lens epithelial protein	2.81565	1.19189	3.58824
LOC108890811	partitioning defective 3 homolog	2.8153	2.23254	2.11842
kcnab2a	potassium voltage-gated channel subfamily A regulatory beta subunit 2a	2.81316	1.57838	1.41988
pprc1	PPARG related coactivator 1	2.80581	3.28902	4.07627
LOC108886941	zinc-alpha-2-glycoprotein	2.79994	2.91732	-1.21717
LOC108877260	P2Y purinoceptor 3	2.79536	4.39517	2.82524
prph2lb	peripherin 2-like b	2.79212	7.93868	1.03216
phf19	PHD finger protein 19	2.78971	1.69811	1.00774
zgc:112980	uncharacterized protein LOC503706 homolog	2.78578	1.89378	-1.13662
brca2	BRCA2 DNA repair associated	2.78265	2.61115	1.77923
haus3	HAUS augmin-like complex, subunit 3	2.77626	1.35343	1.41116
LOC127139113	protein NLRC3	2.77504	1.44339	-1.01344
LOC108886990	zinc-alpha-2-glycoprotein	2.77442	1.3395	-1.33294
tyms	thymidylate synthetase	2.77427	1.64993	-1.67907
ticrr	TopBP1-interacting, checkpoint, and replication regulator	2.77378	1.13998	1.26328
si:dkey-96n2.3	uracil nucleotide/cysteinyl leukotriene receptor	2.77158	1.3835	-1.52133
LOC108896462	early growth response protein 1-B	2.77157	18.5692	30.6614
orc4	origin recognition complex, subunit 4	2.7658	1.02411	-2.27153
LOC108886048	eukaryotic translation initiation factor 4E-binding protein 1	2.75949	1.96902	1.8086
kntc1	kinetochore associated 1	2.75726	2.11855	1.13076
LOC108890487	uncharacterized LOC108890487	2.75611	-2.55094	15.3312
LOC108890524	protein DEK	2.75385	1.62443	-1.13396
gins2	GINS complex subunit 2	2.74577	1.77142	1.10449
LOC108878214	uncharacterized LOC108878214	2.74434	2.83515	2.74792
LOC108881106	protein shisa-8	2.74434	-1.76677	-1.52502
bcan	brevican	2.74434	1.42394	2.1523
LOC108893555	glycerophosphodiester phosphodiesterase domain-containing protein 5-like	2.74388	-1.84226	2.78226
tipin	timeless interacting protein	2.74302	2.44977	-1.02524
LOC108901754	histone H2A	2.74234	1.26142	-1.33946
il12ba	interleukin 12Ba	2.74102	1.62991	2.32181
LOC108874603	coiled-coil domain-containing protein 171	2.73946	3.26906	1.83729
ercc6l	excision repair cross-complementation group 6-like	2.7335	1.73218	1.05897
mki67	marker of proliferation Ki-67	2.72794	3.34171	1.93053
LOC108899844	histone H4-like	2.72794	1.65748	-1.27708
popdc3	popeye domain containing 3	2.72524	2.8526	1.56695
fancb	FA complementation group B	2.7242	1.42329	1.97688
lg9h2orf42	linkage group 9 C2orf42 homolog	2.72328	-1.07953	-3.35864
tert	telomerase reverse transcriptase	2.72059	1.92602	1.66204
LOC108880085	uncharacterized LOC108880085	2.717	1.42817	1.44823
LOC108884023	rac GTPase-activating protein 1	2.71432	1.94363	-1.05023
LOC108899792	histone H1	2.71114	1.47545	1.25635
LOC108887798	mucin-4	2.71012	4.70374	8.44106
LOC127143569	small nucleolar RNA SNORA53	2.70872	1.06376	1.82289
wdhd1	WD repeat and HMG-box DNA binding protein 1	2.70769	1.43241	1.11175
hrob	homologous recombination factor with OB-fold	2.70586	2.37363	2.10046
opn4.1	opsin 4.1	2.70586	1.51136	3.58824
msh2	mutS homolog 2 (E. coli)	2.70375	1.50251	1.29729
LOC108896399	uncharacterized LOC108896399	2.70348	-2.31418	1.03831
LOC108890491	protein SOGA1	2.70328	2.86258	7.72006
orc3	origin recognition complex, subunit 3	2.70168	1.87447	1.5038
mrnip	MRN complex interacting protein	2.69042	1.72282	-1.32005
kif28	kinesin family member 28	2.68987	2.0758	3.19569
rasl11a	RAS-like, family 11, member A	2.68987	1.48349	3.18324
LOC108875554	uncharacterized LOC108875554	2.68946	2.17567	1.11256
LOC108901758	histone H2A	2.6866	1.17641	-1.61912
LOC108891605	peptide YY-like	2.67758	1.41558	9.83578
LOC108902911	dual specificity protein phosphatase 14	2.67758	-1.24076	-2.36266
rtn2a	reticulon 2a	2.6758	-4.30777	1.00586
haus1	HAUS augmin-like complex, subunit 1	2.6732	1.67025	-1.08601
rfc4	replication factor C (activator 1) 4	2.67164	1.37819	-1.42082
mcm5	minichromosome maintenance complex component 5	2.66806	1.5573	-2.07202
LOC108901370	histone H4-like	2.66593	1.33267	1.20673
mis12	MIS12 kinetochore complex component	2.66525	1.66541	1.05879
melk	maternal embryonic leucine zipper kinase	2.66498	2.22634	1.45685
LOC108882512	nacht, lrr and pyd domains-containing protein 1b-like	2.66004	1.58018	-1.11821
slc1a2a	solute carrier family 1 member 2a	2.65915	6.35003	-1.41934
nsl1	NSL1 component of MIS12 kinetochore complex	2.6571	2.02346	-1.04766
ccna2	cyclin A2	2.65646	1.87982	1.09121
arsj	arylsulfatase family, member J	2.65293	2.18917	2.68666
LOC108891394	uncharacterized LOC108891394	2.65196	-1.1291	1.40609
LOC127143285	small nucleolar RNA SNORD29	2.65167	4.55565	1.51353
mybl1	v-myb avian myeloblastosis viral oncogene homolog-like 1	2.65101	2.66432	1.07792
LOC108893020	CST complex subunit CTC1-like	2.64709	1.28716	1.05322
LOC108874690	equilibrative nucleoside transporter 2	2.64592	2.13381	1.8651
unga	uracil DNA glycosylase a	2.64565	1.4107	-1.7057
cep76	centrosomal protein 76	2.64361	1.4575	-1.44762
fanci	FA complementation group I	2.64323	2.00668	1.55582
dph2	diphthamide biosynthesis 2	2.63898	2.54288	3.3514
LOC108890437	rRNA N6-adenosine-methyltransferase ZCCHC4	2.63738	2.22804	2.80155
trub1	TruB pseudouridine (psi) synthase family member 1	2.63367	2.54937	2.27843
calcr	calcitonin receptor	2.63255	1.26855	4.6238
LOC127142555	uncharacterized LOC127142555	2.63225	2.37424	1.58253
rad51	RAD51 recombinase	2.63069	1.25194	-1.2769
mcph1	microcephalin 1	2.63035	1.84898	1.23743
stc1l	stanniocalcin 1, like	2.62961	2.74511	17.5382
nusap1	nucleolar and spindle associated protein 1	2.62835	1.73601	-1.26261
LOC108877688	leukemia inhibitory factor receptor-like	2.62637	2.11564	11.4486
LOC108882986	protocadherin-1	2.62457	5.60587	7.46041
mysm1	Myb-like, SWIRM and MPN domains 1	2.62022	1.68212	-1.04272
bora	bora aurora kinase A activator	2.61767	2.15661	1.32762
rgcc	regulator of cell cycle	2.61445	4.69542	6.35721
LOC108892219	origin recognition complex subunit 1-like	2.61422	1.83551	-1.32217
LOC108883650	mitochondrial import inner membrane translocase subunit TIM44	2.61346	2.70783	3.72614
haus4	HAUS augmin-like complex, subunit 4	2.61249	1.436	-1.26873
LOC108872443	zinc finger protein 93	2.61151	-1.60422	-1.19353
LOC108882506	sodium channel subunit beta-4	2.61138	2.26729	1.15496
LOC108901756	histone H2A-like	2.61105	-1.00212	-1.85113
gins4	GINS complex subunit 4 (Sld5 homolog)	2.60821	1.78042	1.19219
emg1	EMG1 N1-specific pseudouridine methyltransferase	2.6071	2.22789	2.65569
LOC108889095	phosphatidylinositol 4-kinase alpha-like	2.60179	2.12903	5.36177
LOC108890702	nuclear factor 7, ovary-like	2.59729	15.7482	1.16879
LOC127141921	28S ribosomal RNA	2.59729	3.70921	2.57815
ncapg	non-SMC condensin I complex, subunit G	2.59686	1.7114	-1.08349
gins1	GINS complex subunit 1 (Psf1 homolog)	2.59615	1.64094	1.27853
mutyh	mutY DNA glycosylase	2.59573	-2.17793	-1.87269
dek	DEK proto-oncogene	2.59473	1.47378	1.17327
LOC108890181	putative inactive phosphatidylinositol 4-kinase alpha-like protein P1	2.58707	1.79019	6.3662
LOC108894397	E3 ubiquitin-protein ligase UHRF1-like	2.57859	1.88185	-1.07743
srgap3	SLIT-ROBO Rho GTPase activating protein 3	2.57584	3.88613	2.80506
pde5ab	phosphodiesterase 5A, cGMP-specific, b	2.5697	1.0993	1.46951
LOC108883049	uncharacterized LOC108883049	2.56151	2.72066	1.8147
kcnj16a	potassium inwardly rectifying channel subfamily J member 16a	2.55647	-3.22418	-1.33595
mcm3	minichromosome maintenance complex component 3	2.55577	1.3006	-1.83831
nat10	N-acetyltransferase 10	2.55475	2.58982	2.37134
LOC108902355	low affinity immunoglobulin gamma Fc region receptor III-A	2.55442	1.68544	-1.06908
ulk1a	unc-51 like autophagy activating kinase 1a	2.55355	2.07464	2.14271
etv4	ETS variant transcription factor 4	2.55321	3.09294	6.77146
polk	polymerase (DNA directed) kappa	2.54897	2.15926	1.09962
e2f8	E2F transcription factor 8	2.54755	1.5091	-1.72567
LOC108872410	serine/threonine-protein kinase pim-3-like	2.54746	1.09815	1.62734
LOC108877209	histone H2B 1/2-like	2.54734	1.42949	-1.08277
cacnb1	calcium channel, voltage-dependent, beta 1 subunit	2.54276	1.23115	1.7158
LOC108894757	uncharacterized LOC108894757	2.54276	2.369	8.39532
LOC127143146	small nucleolar RNA SNORA26	2.54276	2.16935	2.81197
LOC108891962	low affinity immunoglobulin gamma Fc region receptor II-like	2.54219	3.96275	9.59414
pold1	polymerase (DNA directed), delta 1, catalytic subunit	2.54175	-1.02072	1.00242
cad	carbamoyl-phosphate synthetase 2, aspartate transcarbamylase, and dihydroorotase	2.53691	2.21179	2.24245
brip1	BRCA1 interacting helicase 1	2.53575	1.49939	1.20753
stmn1b	stathmin 1b	2.53533	1.74895	-1.04266
LOC108901365	histone H2A	2.53457	1.31883	1.0401
LOC127142320	small nucleolar RNA SNORA18	2.53175	1.16582	2.73343
znf185	zinc finger protein 185 with LIM domain	2.53175	1.90033	2.80841
LOC127143287	small nucleolar RNA SNORD31	2.53175	2.16935	1.89065
lg13h12orf43	linkage group 13 C12orf43 homolog	2.53149	1.40536	1.0619
abitram	actin binding transcription modulator	2.53052	1.63919	1.11907
dscc1	DNA replication and sister chromatid cohesion 1	2.52866	1.76219	1.67359
top2a	DNA topoisomerase II alpha	2.52812	2.04659	1.17901
LOC108879614	uncharacterized LOC108879614	2.52755	2.29652	2.95155
pnp5b	purine nucleoside phosphorylase 5b	2.52579	2.6862	4.06954
cyyr1	cysteine/tyrosine-rich 1	2.52457	2.76197	2.42349
mcm7	minichromosome maintenance complex component 7	2.52306	1.65893	1.11179
LOC108882401	uncharacterized LOC108882401	2.52272	3.70921	1.58058
mis18a	MIS18 kinetochore protein A	2.51895	1.62096	-1.36076
knstrn	kinetochore localized astrin (SPAG5) binding protein	2.51772	1.56254	-1.12911
LOC108877423	HAUS augmin-like complex subunit 8	2.51717	1.17938	1.30662
LOC127142641	uncharacterized LOC127142641	2.51518	3.47939	1.9448
terf2ip	telomeric repeat binding factor 2, interacting protein	2.5147	1.37138	-1.02672
ccdc14	coiled-coil domain containing 14	2.51356	-1.02949	-1.03061
gcna	germ cell nuclear acidic peptidase	2.51309	1.92992	1.25034
cenph	centromere protein H	2.50697	1.30368	-1.1872
LOC108897417	equilibrative nucleoside transporter 1	2.50668	2.31681	1.18831
b4galnt3b	beta-1,4-N-acetyl-galactosaminyl transferase 3b	2.50648	1.73769	5.06492
LOC108901126	E3 ubiquitin/ISG15 ligase TRIM25-like	2.50536	5.35035	1.19252
LOC108878306	rasGAP-activating-like protein 1	2.5033	-1.62922	-1.41693
pde4a	phosphodiesterase 4A, cAMP-specific	2.50298	2.37963	1.86378
slc25a47a	solute carrier family 25 member 47a	2.50074	1.47135	2.24807
mettl13	methyltransferase 13, eEF1A lysine and N-terminal methyltransferase	2.50013	2.79713	2.37426
mcm6	minichromosome maintenance complex component 6	2.49937	1.36075	-1.31415
garnl3	GTPase activating Rap/RanGAP domain like 3	2.49459	1.06967	1.62945
ckap2l	cytoskeleton associated protein 2-like	2.49216	1.89194	-1.05692
LOC108899802	histone H2B 1/2-like	2.48979	1.61381	-1.16699
LOC108892274	cingulin-like protein 1	2.4874	1.0791	1.04584
recql4	RecQ helicase-like 4	2.48424	1.37682	1.18822
LOC108892063	mitogen-activated protein kinase kinase kinase 14	2.48182	1.49316	2.35524
LOC127142855	small nucleolar RNA SNORA23	2.47937	-1.09324	1.53733
LOC108872998	uncharacterized LOC108872998	2.47862	2.42758	1.70897
pold3	polymerase (DNA-directed), delta 3, accessory subunit	2.47853	1.43809	-1.03711
LOC108886764	uncharacterized protein C7orf50 homolog	2.47747	2.65114	3.87652
sfr1	SWI5-dependent homologous recombination repair protein 1	2.47526	1.66798	-1.37376
chaf1b	chromatin assembly factor 1, subunit B	2.47515	1.69973	1.22353
frem1a	Fras1 related extracellular matrix 1a	2.46743	1.25802	2.97903
knop1	lysine-rich nucleolar protein 1	2.46619	2.39692	1.99074
cenpe	centromere protein E	2.46514	2.22397	1.18119
zglp1	zinc finger GATA like protein 1	2.46196	3.25385	2.43248
exosc5	exosome component 5	2.46079	1.40214	1.37032
tti2	TELO2 interacting protein 2	2.46017	2.21287	1.4056
LOC108880092	histone H2B 1/2	2.45674	1.32924	1.14946
LOC127143280	small nucleolar RNA SNORD22	2.45598	2.6842	3.01515
plk4	polo-like kinase 4 (Drosophila)	2.45483	1.90816	1.44339
chek2	checkpoint kinase 2	2.44361	1.50603	-1.45419
kif4	kinesin family member 4	2.43984	1.57644	-1.49675
spag5	sperm associated antigen 5	2.43564	2.38097	-1.01629
prg4a	proteoglycan 4a	2.42953	2.22977	2.41638
mad2l1bp	MAD2L1 binding protein	2.42848	1.53889	1.44103
pals2a	protein associated with LIN7 2, MAGUK p55 family member a	2.4284	1.57885	5.58399
stard10	StAR-related lipid transfer (START) domain containing 10	2.42528	3.72112	5.1784
LOC108887849	nuclear factor of activated T cells 1	2.42528	-1.37596	2.86375
LOC127143568	small nucleolar RNA SNORA53	2.42509	1.00283	2.36761
mustn1a	musculoskeletal, embryonic nuclear protein 1a	2.42272	-2.51943	-1.16994
LOC108886322	sodium/potassium/calcium exchanger 1-like	2.42192	1.16359	-1.44636
slc2a3a	solute carrier family 2 member 3a	2.42192	1.99936	-1.13336
LOC108877268	RNA-binding motif protein, X-linked 2-like	2.42094	2.00712	1.40532
hid1b	HID1 domain containing b	2.42094	1.51949	1.84724
LOC108880936	tripartite motif-containing protein 16	2.41904	1.0413	1.16879
LOC127138954	uncharacterized LOC127138954	2.41823	4.87239	1.77688
trnap-agg	transfer RNA proline (anticodon AGG)	2.41732	3.70921	4.95096
LOC127142935	small nucleolar RNA SNORD16	2.41732	2.61545	1.6866
stil	STIL centriolar assembly protein	2.41626	2.60011	3.004
LOC108900302	uncharacterized LOC108900302	2.41626	-1.04677	1.99725
LOC127139086	small nucleolar RNA SNORD15	2.41626	1.09082	1.87513
slc2a3b	solute carrier family 2 member 3b	2.41466	3.57451	7.3266
LOC108899845	histone H2B 1/2-like	2.41241	1.53234	-1.0071
oit3	oncoprotein induced transcript 3	2.41184	1.14146	1.11849
svila	supervillin a	2.41184	-1.02314	-1.50015
LOC108895503	uncharacterized LOC108895503	2.41184	1.58383	1.71008
LOC127142417	small nucleolar RNA SNORA81	2.41184	1.6789	1.83918
nop2	NOP2 nucleolar protein homolog (yeast)	2.41084	2.49047	3.27655
b3gntl1	UDP-GlcNAc:betaGal beta-1,3-N-acetylglucosaminyltransferase-like 1	2.41078	1.96403	3.58703
ptprna	protein tyrosine phosphatase receptor type Na	2.40972	-2.34426	1.34386
LOC108880961	ABC transporter F family member 4	2.40972	4.88154	2.59656
irf2bpl	interferon regulatory factor 2 binding protein-like	2.40972	3.02308	-1.47113
LOC127142936	small nucleolar RNA SNORD16	2.40972	5.54411	2.57815
LOC108900517	histone-lysine N-methyltransferase SUV39H1	2.40858	1.62514	1.17887
akip1	A kinase (PRKA) interacting protein 1	2.40818	2.41256	1.75307
LOC108900466	uncharacterized LOC108900466	2.40772	1.7976	2.2382
LOC108899800	histone H2B 1/2	2.40704	1.66756	1.04905
rpia	ribose 5-phosphate isomerase A (ribose 5-phosphate epimerase)	2.40497	2.14795	1.98385
slc25a26	solute carrier family 25 member 26	2.40406	2.01137	2.84094
fancc	FA complementation group C	2.4019	1.77317	1.05619
LOC108890952	thymosin beta-12	2.4013	2.05416	6.25419
LOC127140545	small nucleolar RNA SNORD14	2.39922	1.65791	2.1523
LOC108892870	OX-2 membrane glycoprotein	2.39847	1.65789	1.49052
LOC108874724	syntaxin-binding protein 4-like	2.39682	2.91429	1.69686
zcchc4	zinc finger, CCHC domain containing 4	2.3936	2.20299	2.40671
nup153	nucleoporin 153	2.3932	-1.04697	2.38303
pcdh18a	protocadherin 18a	2.39299	2.08342	2.99603
LOC127143667	small nucleolar RNA SNORA31	2.39299	2.64722	4.60558
mcm2	minichromosome maintenance complex component 2	2.39137	1.66477	-1.19454
tlcd2	TLC domain containing 2	2.39102	1.76896	2.39886
LOC108891856	cell division control protein 6 homolog	2.39102	1.41863	-1.77497
LOC108877318	E3 SUMO-protein ligase PIAS4-A-like	2.38937	2.74007	1.18929
ncapd2	non-SMC condensin I complex, subunit D2	2.38878	1.70109	-1.49557
si:ch211-136a13.1	HHIP-like protein 1	2.3876	2.00158	2.18574
LOC108874326	uncharacterized LOC108874326	2.38727	1.10544	-2.03174
camta1a	calmodulin binding transcription activator 1a	2.38375	1.06011	1.53854
exosc8	exosome component 8	2.38107	2.07228	1.7579
bhlhe40	basic helix-loop-helix family, member e40	2.38005	2.31319	1.62187
LOC108901787	midasin	2.38005	1.60613	2.82555
pot1	protection of telomeres 1 homolog	2.37662	1.04184	-1.27785
nup210	nucleoporin 210	2.37425	2.41253	2.64609
fancd2	FA complementation group D2	2.37373	1.44893	1.02293
LOC108900682	lamin-B2-like	2.37127	1.84749	1.06718
LOC108892854	OX-2 membrane glycoprotein	2.37107	1.83196	1.01807
LOC108875212	SIN3-HDAC complex-associated factor	2.37076	2.55456	1.14099
si:ch211-129c21.1	uncharacterized protein LOC563087 homolog	2.37018	-1.43082	1.04382
tsen15	TSEN15 tRNA splicing endonuclease subunit	2.36886	1.972	3.09031
LOC108888215	uncharacterized LOC108888215	2.36863	-2.57253	5.04004
LOC127141979	uncharacterized LOC127141979	2.36863	3.07038	-1.01891
rtkn2	rhotekin 2	2.36594	1.83271	-1.06552
eme1	essential meiotic structure-specific endonuclease 1	2.36574	2.76968	-1.26968
cep72	centrosomal protein 72	2.36574	1.94673	-1.1991
LOC108895355	solute carrier family 4 member 11	2.3632	2.23573	2.71346
LOC108874185	sodium channel subunit beta-4	2.36274	2.04625	1.10466
ttc27	tetratricopeptide repeat domain 27	2.36231	2.55285	2.65523
gins3	GINS complex subunit 3	2.36211	1.81145	1.06638
wu:fb74b10	uncharacterized wu:fb74b10	2.36001	1.29859	-1.49697
gpatch4	G patch domain containing 4	2.35942	2.44095	2.33392
chek1	checkpoint kinase 1	2.35836	1.74431	1.12317
krr1	KRR1 small subunit processome component homolog	2.35762	2.47802	2.81135
LOC108901367	histone H2B 1/2	2.35642	1.10097	-2.79579
LOC108887050	serine/threonine-protein kinase pdik1l	2.35336	-1.04676	4.19349
LOC108900285	uncharacterized LOC108900285	2.35211	2.271	2.00095
ska1	spindle and kinetochore associated complex subunit 1	2.35002	1.40843	-1.04298
rnaseh2a	ribonuclease H2, subunit A	2.34561	1.54851	1.18255
LOC108890175	histone H4	2.34429	1.71008	-1.08335
prtfdc1b	phosphoribosyl transferase domain containing 1b	2.34402	2.92455	5.2417
LOC108881212	adhesion G-protein coupled receptor D2	2.34371	-1.04679	-2.60788
prmt3	protein arginine methyltransferase 3	2.34236	1.97046	2.34694
si:dkey-225f5.4	uncharacterized si:dkey-225f5.4	2.34112	1.6396	1.06122
LOC108881189	potassium voltage-gated channel subfamily V member 2	2.34023	3.1071	4.24634
spdl1	spindle apparatus coiled-coil protein 1	2.3398	1.63304	1.01569
LOC108878076	transmembrane protein 233	2.33935	7.13717	-1.19859
LOC108877653	uncharacterized LOC108877653	2.33793	-1.56767	2.02332
tp53i3	tumor protein p53 inducible protein 3	2.33793	-2.02312	-1.29891
LOC108873631	T-cell immunoglobulin and mucin domain-containing protein 4	2.33782	1.4536	-4.47408
kif23	kinesin family member 23	2.3375	1.65687	1.01499
LOC108888557	neuroepithelial cell-transforming gene 1 protein	2.33591	2.26946	1.36927
atad5a	ATPase family AAA domain containing 5a	2.33442	1.39485	-1.16822
itga4	integrin alpha 4	2.33188	1.6912	1.20271
cdca8	cell division cycle associated 8	2.32957	1.73631	1.31275
LOC108895152	caspase activity and apoptosis inhibitor 1	2.32879	1.35204	1.34916
LOC108889459	uncharacterized LOC108889459	2.32668	1.90605	1.65115
LOC108899664	interferon-induced GTP-binding protein Mx	2.32485	1.14515	56.5553
selenoh	selenoprotein H	2.32475	1.917	1.14287
LOC108875320	uncharacterized LOC108875320	2.32373	1.00533	-3.93517
LOC127142824	small nucleolar RNA SNORD58	2.32373	1.34503	1.30462
LOC127143512	small nucleolar RNA snR60/Z15/Z230/Z193/J17	2.32373	2.19583	-1.09102
LOC108885992	class E basic helix-loop-helix protein 40	2.32234	1.76591	1.9456
lrr1	leucine rich repeat protein 1	2.32217	-1.36051	1.08482
timeless	timeless circadian clock	2.31853	1.5809	1.07624
si:ch211-107p11.3	GT1 domain-containing protein	2.31764	-1.27462	1.14715
LOC108902040	transcription factor IIIB 90 kDa subunit	2.3176	1.80582	3.2126
dbf4	DBF4 zinc finger	2.31704	1.43884	1.11491
primpol	primase and polymerase (DNA-directed)	2.31683	1.59868	-1.01399
slf1	SMC5-SMC6 complex localization factor 1	2.31622	1.86846	1.6525
dhfr	dihydrofolate reductase	2.31561	1.78772	1.28229
LOC108888457	carbohydrate sulfotransferase 12	2.31487	1.14492	1.54198
LOC127139327	small nucleolar RNA SNORA70	2.31487	1.33168	1.48471
si:ch211-264f5.6	carcinoembryonic antigen-related cell adhesion molecule 5	2.31434	5.02479	5.79812
LOC108887368	H/ACA ribonucleoprotein complex non-core subunit NAF1	2.31399	1.847	2.75473
.	tRNA-Asn	2.31225	-1.74384	-1.18903
mybbp1a	MYB binding protein (P160) 1a	2.31215	2.78435	1.79054
mad2l1	MAD2 mitotic arrest deficient-like 1 (yeast)	2.30879	1.79408	1.66315
LOC108891893	uncharacterized LOC108891893	2.30823	3.02404	1.74186
LOC108898487	protein phosphatase 1 regulatory subunit 35	2.30689	1.90655	-1.01953
si:dkey-6i22.5	polyamine-modulated factor 1	2.30533	1.62301	-1.00874
LOC108891899	arf-GAP with Rho-GAP domain, ANK repeat and PH domain-containing protein 3-like	2.30443	7.37901	1.73208
LOC127142726	uncharacterized LOC127142726	2.30368	1.66055	1.82478
aurkb	aurora kinase B	2.29756	1.94838	-1.09375
LOC108879306	DNA-directed RNA polymerase I subunit RPA1-like	2.29587	2.67247	2.08466
cenpn	centromere protein N	2.2958	1.3798	1.296
LOC108896720	junctophilin-1-like	2.2939	-1.28675	3.22978
trmt10b	tRNA methyltransferase 10B	2.29284	2.18989	2.96208
tbl3	transducin beta like 3	2.29234	2.18136	2.47079
lrit1b	leucine-rich repeat, immunoglobulin-like and transmembrane domains 1b	2.29192	1.70755	4.03287
shcbp1	SHC SH2-domain binding protein 1	2.29132	1.90737	1.34934
LOC108892855	OX-2 membrane glycoprotein	2.291	1.83097	1.19343
LOC127142312	small nucleolar RNA SNORA8	2.28958	1.8419	3.44123
LOC108899801	histone H2B 1/2	2.2891	1.58057	-1.13056
uhrf1	ubiquitin-like with PHD and ring finger domains 1	2.28871	1.84157	1.02867
kif14	kinesin family member 14	2.28862	1.81773	1.11186
LOC127139114	uncharacterized LOC127139114	2.28683	1.56385	1.02943
LOC108878657	transducin-like enhancer protein 1	2.28644	1.45177	1.68864
ctps1b	CTP synthase 1b	2.28561	2.27592	2.18071
snu13b	SNU13 homolog, small nuclear ribonucleoprotein b (U4/U6.U5)	2.28526	2.19382	2.71445
nufip1	nuclear FMR1 interacting protein 1	2.28425	1.89155	1.85471
LOC108898322	cAMP-responsive element modulator	2.28263	1.4289	3.89585
LOC108899522	uncharacterized LOC108899522	2.28181	1.27288	1.1679
LOC108874176	uncharacterized LOC108874176	2.27896	1.4884	1.14082
LOC108891223	mitotic spindle assembly checkpoint protein MAD2A	2.27709	1.98853	1.6653
LOC108881858	gamma-aminobutyric acid type B receptor subunit 2	2.27668	2.13728	6.94541
LOC108886345	WD repeat-containing protein 49	2.27668	5.95011	3.46395
prim2	DNA primase subunit 2	2.27584	1.72427	-1.0357
LOC108880288	WD repeat-containing protein 46-like	2.27421	2.55106	3.20767
fancf	FA complementation group F	2.27331	-1.12338	1.01995
LOC108880898	GEN1 Holliday junction 5' flap endonuclease	2.27312	2.11648	1.33004
adam19b	ADAM metallopeptidase domain 19b	2.27228	2.01048	5.31625
LOC108884047	uncharacterized LOC108884047	2.27113	1.41532	-1.12636
LOC108888278	C-X-C motif chemokine 9	2.26868	2.88656	1.65317
urb1	URB1 ribosome biogenesis homolog	2.26856	2.57828	3.69863
zmp:0000001236	mastermind-like protein 2	2.26838	1.01122	4.17125
tubgcp3	tubulin, gamma complex associated protein 3	2.26745	1.30792	1.26235
LOC108891287	inner centromere protein	2.26687	1.50959	-1.17866
mrto4	MRT4 homolog, ribosome maturation factor	2.26543	2.88502	1.73604
lcp2a	lymphocyte cytosolic protein 2a	2.26344	2.09669	2.87684
LOC108896630	permeability factor 2	2.26327	4.73097	2.57805
LOC108879043	chromatin assembly factor 1 subunit A	2.26266	1.3866	1.23866
LOC108880094	histone H3	2.26065	1.38213	1.87222
LOC108897256	uncharacterized LOC108897256	2.25857	9.98643	-1.14317
LOC127143151	small nucleolar RNA SNORA47	2.25769	2.369	2.71224
chd3	chromodomain helicase DNA binding protein 3	2.25762	-1.00337	1.92419
gemin4	gem (nuclear organelle) associated protein 4	2.25755	1.86168	1.5405
LOC108900846	ribonucleoside-diphosphate reductase large subunit	2.25692	1.24188	1.01865
LOC108888771	uncharacterized LOC108888771	2.25564	2.39992	1.68446
foxm1	forkhead box M1	2.25518	2.0627	1.25736
tsfm	Ts translation elongation factor, mitochondrial	2.25497	2.07325	1.91707
LOC108898952	insulin-like growth factor-binding protein 3	2.25358	1.88511	2.52734
LOC108886767	protein ccsmst1	2.25222	1.86483	2.04605
nup107	nucleoporin 107	2.25032	2.13217	1.61698
LOC108877210	uncharacterized LOC108877210	2.24941	1.64107	-1.31707
trip13	thyroid hormone receptor interactor 13	2.24894	1.33295	1.50443
LOC108873672	target of Nesh-SH3-like	2.24534	1.75373	-1.10332
LOC108892661	HAUS augmin-like complex subunit 2	2.24439	2.02493	1.31555
LOC127139087	small nucleolar RNA SNORD15	2.24186	1.5492	1.21322
arhgap24	Rho GTPase activating protein 24	2.23808	-1.0369	1.42967
ddx11	DEAD/H (Asp-Glu-Ala-Asp/His) box helicase 11	2.23775	1.17155	1.64752
ssbp1	single-stranded DNA binding protein 1	2.23649	2.36045	2.63047
pidd1	p53-induced death domain protein 1	2.23405	2.66662	1.77182
cyfip2	cytoplasmic FMR1 interacting protein 2	2.23338	1.14492	2.68666
bahd1	bromo adjacent homology domain containing 1	2.23338	4.94604	3.80078
LOC108902767	E3 ubiquitin-protein ligase rnf213-alpha-like	2.23338	4.80093	4.47696
wdr76	WD repeat domain 76	2.23144	1.55274	1.29515
mical1	microtubule associated monooxygenase, calponin and LIM domain containing 1	2.23101	2.64902	2.25242
rgs17	regulator of G protein signaling 17	2.23038	-1.16182	1.5613
cps1	carbamoyl-phosphate synthase 1, mitochondrial	2.22964	2.54832	4.37753
LOC108886014	tetratricopeptide repeat protein 27-like	2.2293	1.70451	2.99243
LOC108891679	transcription factor HES-5	2.2293	3.13653	3.43226
LOC108888097	EEF1A lysine methyltransferase 1	2.2278	1.9615	2.6559
col12a1b	collagen, type XII, alpha 1b	2.2258	-1.59677	1.52974
ska3	spindle and kinetochore associated complex subunit 3	2.2239	1.83002	-1.31889
gtpbp3	GTP binding protein 3, mitochondrial	2.22123	2.42654	2.60643
dcaf13	ddb1 and cul4 associated factor 13	2.22066	2.31037	2.78521
gtse1	G-2 and S-phase expressed 1	2.21931	-2.12687	1.34473
LOC108897049	hepatocyte growth factor activator	2.21931	2.62105	1.07662
LOC108879112	DNA-directed RNA polymerase I subunit RPA1	2.21859	2.78531	2.15925
flvcr1	FLVCR heme transporter 1	2.21851	2.51386	3.10441
atad3	ATPase family AAA domain containing 3	2.21816	2.57735	2.80866
nup43	nucleoporin 43	2.21661	1.78873	1.32409
LOC108898747	BRCA1 DNA repair associated	2.21638	1.03309	-1.23234
LOC108892849	OX-2 membrane glycoprotein	2.21598	1.53532	1.08638
cmtm3	CKLF-like MARVEL transmembrane domain containing 3	2.21587	-1.01707	-1.43234
adcy8	adenylate cyclase 8 (brain)	2.21505	1.67263	1.34724
LOC127143517	small nucleolar RNA SNORD79	2.21472	1.23374	2.76648
mknk1	MAPK interacting serine/threonine kinase 1	2.2127	2.56266	2.52219
LOC108900086	LYR motif-containing protein 2-like	2.21256	2.99714	1.82495
LOC108873001	uncharacterized LOC108873001	2.21116	1.36026	-1.85949
haspin	histone H3 associated protein kinase	2.20945	1.82221	1.1263
dlgap5	discs, large (Drosophila) homolog-associated protein 5	2.20803	3.03476	1.35161
pacs2	phosphofurin acidic cluster sorting protein 2	2.20695	2.30108	4.28964
LOC108891260	uncharacterized LOC108891260	2.20695	-1.62276	1.71426
LOC108892330	eukaryotic translation initiation factor 4E type 2-like	2.20695	1.29697	1.48292
oclna	occludin a	2.20695	2.04052	2.39851
.	tRNA-Ala	2.20612	-1.71559	-1.21579
hspd1	heat shock 60 protein 1	2.20576	2.12985	2.53095
tsen2	TSEN2 tRNA splicing endonuclease subunit	2.20559	1.26462	5.15269
lama1	laminin, alpha 1	2.20397	2.89483	3.04127
npm1a	nucleophosmin 1a	2.20357	2.1865	2.2876
LOC127142566	uncharacterized LOC127142566	2.20114	2.82777	1.67451
ddx51	DEAD (Asp-Glu-Ala-Asp) box polypeptide 51	2.19855	2.76951	2.86805
cdt1	chromatin licensing and DNA replication factor 1	2.19722	1.28435	-1.0414
wdr46	WD repeat domain 46	2.19718	2.9982	2.84825
twnk	twinkle mtDNA helicase	2.19684	2.29364	2.35817
e2f6	E2F transcription factor 6	2.19575	1.77624	1.77131
srrd	SRR1 domain containing	2.19276	1.8948	2.0518
LOC108894363	KN motif and ankyrin repeat domain-containing protein 2-like	2.19187	1.01856	-1.45539
LOC108898865	uncharacterized LOC108898865	2.19187	-1.17695	1.40609
srfbp1	serum response factor binding protein 1	2.19187	2.39851	3.09345
dut	deoxyuridine triphosphatase	2.19167	2.60555	2.12385
LOC108883953	nucleolar protein 9	2.19133	2.14478	1.84593
aqp7	aquaporin 7	2.19116	2.80469	3.35396
LOC108881964	uncharacterized LOC108881964	2.19115	1.95631	1.3067
gls2a	glutaminase 2a (liver, mitochondrial)	2.19066	2.13315	1.0982
nip7	NIP7 nucleolar pre-rRNA processing protein	2.18883	2.09404	1.9564
nle1	notchless homolog 1 (Drosophila)	2.18498	2.11348	1.81305
LOC108896242	polyribonucleotide nucleotidyltransferase 1, mitochondrial	2.1848	2.33921	2.449
LOC108891600	HAUS augmin-like complex subunit 2	2.18326	2.14198	1.27671
arhgap19	Rho GTPase activating protein 19	2.17972	1.90274	1.0678
pold2	polymerase (DNA directed), delta 2, regulatory subunit	2.17643	1.2724	-1.31677
nol7	nucleolar protein 7	2.17615	2.58298	1.72033
LOC108878169	protein limb expression 1	2.17562	1.6236	1.79379
nudt1	nudix (nucleoside diphosphate linked moiety X)-type motif 1	2.17479	2.69465	1.59764
zmat3	zinc finger, matrin-type 3	2.17415	1.61857	-1.31771
grwd1	glutamate-rich WD repeat containing 1	2.17246	2.39063	4.9738
LOC108892788	protein TANC2	2.17201	-3.41371	1.62723
ptprma	protein tyrosine phosphatase receptor type Ma	2.16989	1.28154	4.66568
men1	multiple endocrine neoplasia I	2.168	1.67765	1.14528
LOC108877266	histone H2B 1.1-like	2.16576	1.41785	-1.18335
LOC127143250	uncharacterized LOC127143250	2.16558	1.57778	-1.137
LOC108885731	carbamoyl-phosphate synthase [ammonia], mitochondrial	2.1654	2.63068	4.19998
pwp2h	PWP2 small subunit processome component	2.16301	2.02726	1.34621
rfc1	replication factor C (activator 1) 1	2.16138	1.8081	1.14865
lg3h18orf21	linkage group 3 C18orf21 homolog	2.16032	-1.11616	3.20694
LOC108898051	poly(A) polymerase type 3	2.15936	3.29572	1.42116
thap12a	THAP domain containing 12a	2.15908	1.28036	-1.55517
zbtb16b	zinc finger and BTB domain containing 16b	2.15636	1.90195	-1.19418
LOC108885745	transmembrane protein 223-like	2.15625	1.88416	1.70426
blm	BLM RecQ like helicase	2.15554	1.35063	1.16465
ptcd3	pentatricopeptide repeat domain 3	2.15484	2.65549	2.11941
kif2c	kinesin family member 2C	2.15465	1.894	1.36676
LOC108885166	alcohol dehydrogenase class-3	2.15416	1.66195	2.47593
LOC127139089	U1 spliceosomal RNA	2.15374	-1.15108	2.20865
LOC108887061	sodium-dependent multivitamin transporter	2.15356	1.93762	2.17138
LOC108877442	angiopoietin-related protein 4-like	2.15229	-1.82054	3.59172
LOC108878091	prune homolog 2 with BCH domain	2.1511	1.89372	5.37701
pfas	phosphoribosylformylglycinamidine synthase	2.15034	2.484	2.09849
lig1	ligase I, DNA, ATP-dependent	2.14898	2.00392	1.02185
LOC108896959	RAD54 like	2.14826	1.03111	-1.05656
LOC108894374	chromatin assembly factor 1 subunit A	2.14804	1.43536	1.04079
clybl	citrate lyase beta like	2.14699	2.22685	4.0825
stac	SH3 and cysteine rich domain	2.14685	4.75267	7.39356
dnajc9	DnaJ (Hsp40) homolog, subfamily C, member 9	2.14669	1.20915	-1.06591
LOC108891218	uncharacterized LOC108891218	2.14364	2.3226	1.18194
faap100	FA core complex associated protein 100	2.14245	1.42187	-1.0326
cdc7	cell division cycle 7 homolog (S. cerevisiae)	2.14227	2.01479	1.13171
ankrd10a	ankyrin repeat domain 10a	2.14103	1.1436	-1.39632
LOC108881861	sodium bicarbonate cotransporter 3-like	2.13538	2.00045	1.76697
LOC108894811	microfibril-associated glycoprotein 4	2.13524	2.01048	1.65418
hells	helicase, lymphoid specific	2.13457	1.45745	-1.34005
rdm1	RAD52 motif containing 1	2.13415	2.02322	-1.21418
gucy1a2	guanylate cyclase 1, soluble, alpha 2	2.13324	2.6782	2.76844
LOC108900202	uncharacterized LOC108900202	2.1331	1.96882	1.09304
slc10a2	solute carrier family 10 member 2	2.13181	1.32577	1.65629
ttll4	tubulin tyrosine ligase-like family, member 4	2.13101	2.27698	2.03435
eef1akmt1	EEF1A lysine methyltransferase 1	2.12842	2.02437	2.3722
ranbp2	RAN binding protein 2	2.12662	1.99432	1.75167
prmt7	protein arginine methyltransferase 7	2.12632	2.94307	2.16722
mntb	MAX network transcriptional repressor b	2.12602	2.3705	2.41541
LOC108883777	sentrin-specific protease 5	2.12556	2.18367	2.08668
racgap1	Rac GTPase activating protein 1	2.12434	1.43147	-1.40779
LOC127143587	uncharacterized LOC127143587	2.12409	2.19051	1.47598
LOC108890807	DNA repair and recombination protein RAD54-like	2.11984	1.12477	-1.3307
zcchc24	zinc finger, CCHC domain containing 24	2.11843	2.28198	4.59702
LOC108892070	low affinity immunoglobulin gamma Fc region receptor II-like	2.11772	4.1211	7.45398
ifi44g	interferon induced protein 44g	2.11772	-1.44991	1.7784
LOC127143511	small nucleolar RNA snR60/Z15/Z230/Z193/J17	2.11772	1.14375	1.72646
ccnf	cyclin F	2.11771	1.55287	-1.15584
utp15	UTP15 small subunit processome component	2.11655	2.06855	1.69621
LOC108898216	ubiquitin-like-conjugating enzyme ATG10	2.11643	1.50716	1.67962
cep295	centrosomal protein 295	2.11618	1.25121	1.78446
mastl	microtubule associated serine/threonine kinase-like	2.1159	1.56192	-1.23868
lcmt2	leucine carboxyl methyltransferase 2	2.11549	1.23966	1.79655
mrpl43	mitochondrial ribosomal protein L43	2.11473	1.6823	2.268
glsl	glutaminase like	2.11456	9.10742	2.03404
ptgir	prostaglandin I2 receptor	2.11425	1.51442	1.06233
haus7	HAUS augmin-like complex, subunit 7	2.112	1.5168	-1.5056
sdr42e1	short chain dehydrogenase/reductase family 42E, member 1	2.11176	1.05901	1.37744
rbm34	RNA binding motif protein 34	2.11065	2.24453	2.8861
rrp9	ribosomal RNA processing 9, U3 small nucleolar RNA binding protein	2.11054	2.24149	2.24921
abch1	ATP-binding cassette, sub-family H, member 1	2.1083	1.18996	2.40927
LOC108887198	uncharacterized LOC108887198	2.10748	1.14567	-1.05857
nhp2	NHP2 ribonucleoprotein homolog (yeast)	2.10723	1.89278	1.63849
LOC108892952	cyclin-dependent kinase 1-like	2.10669	1.28231	-1.22507
LOC108895295	collagen alpha-1(XXIV) chain	2.1022	1.66787	1.251
LOC108895891	nuclear pore complex protein Nup107	2.10211	2.17661	1.64462
LOC127139596	uncharacterized LOC127139596	2.10199	1.50635	2.06555
dnase1l1	deoxyribonuclease I-like 1	2.10138	-1.20489	1.90961
LOC108887865	kinesin-like protein KIF23	2.0984	1.91004	1.17334
arhgef16	Rho guanine nucleotide exchange factor (GEF) 16	2.09813	2.35969	1.63723
LOC108888327	lamin-B2	2.09806	1.76622	1.17866
LOC108875550	small nucleolar RNA SNORD58	2.09701	2.239	3.06916
LOC108890991	probable ATP-dependent RNA helicase DDX27	2.09684	1.90984	2.08554
rpusd2	RNA pseudouridine synthase domain containing 2	2.09593	1.61513	1.36593
isg20	interferon stimulated exonuclease gene	2.09522	2.51452	1.92153
LOC108900745	folylpolyglutamate synthase, mitochondrial	2.09515	2.02576	1.58754
LOC108874323	transcription factor E2F6	2.09286	1.01471	1.13049
LOC108894742	asc-type amino acid transporter 1	2.09263	1.64679	3.8244
elovl6	ELOVL fatty acid elongase 6	2.09226	1.40302	2.06204
utp6	UTP6 small subunit processome component	2.09191	2.64417	2.41541
LOC108892285	protein PBDC1	2.09109	2.14205	1.88295
LOC108884170	uncharacterized LOC108884170	2.09071	1.36985	1.17159
LOC108886925	zinc phosphodiesterase ELAC protein 2	2.08998	2.54606	1.79494
LOC108899163	twinfilin-2	2.08993	6.92029	1.08871
LOC127142851	small nucleolar RNA SNORA13	2.08993	4.88149	1.55356
nlgn2b	neuroligin 2b	2.08938	-1.15553	1.34368
phlda1	pleckstrin homology-like domain, family A, member 1	2.08938	1.65867	1.75454
LOC108880850	hexokinase-1-like	2.08594	2.50968	7.12653
pdcd2	programmed cell death 2	2.08506	2.65949	4.54728
msh6	mutS homolog 6 (E. coli)	2.08442	1.17877	-1.23688
pif1	PIF1 5'-to-3' DNA helicase homolog (S. cerevisiae)	2.0843	2.02659	-1.15346
polr1h	RNA polymerase I subunit H	2.08345	2.19371	1.45718
gpc5a	glypican 5a	2.0832	1.26859	2.32037
hibadha	3-hydroxyisobutyrate dehydrogenase a	2.08226	1.88511	3.29471
noc2l	NOC2-like nucleolar associated transcriptional repressor	2.08113	2.22674	1.56509
pdcd11	programmed cell death 11	2.081	2.09608	2.17904
wdr25	WD repeat domain 25	2.08086	1.78281	1.30676
LOC127139356	small nucleolar RNA SNORD15	2.07966	1.66021	1.14856
tfap4	transcription factor AP-4 (activating enhancer binding protein 4)	2.07935	1.69676	-1.07769
twist1b	twist family bHLH transcription factor 1b	2.07913	2.59847	2.37323
tsr2	TSR2 ribosome maturation factor	2.07817	2.56122	2.62425
fam136a	family with sequence similarity 136 member A	2.07814	1.91382	3.13643
LOC108902206	poly(rC)-binding protein 4	2.07354	1.40895	1.30483
sema4d	sema domain, immunoglobulin domain (Ig), transmembrane domain (TM) and short cytoplasmic domain, (semaphorin) 4D	2.07337	3.51796	5.98719
sagb	S-antigen; retina and pineal gland (arrestin) b	2.07337	1.49141	-1.90197
cenpk	centromere protein K	2.06519	1.56441	-1.01008
heatr1	HEAT repeat containing 1	2.06515	2.0943	1.96128
uroc1	urocanate hydratase 1	2.06508	2.42776	2.44733
LOC108894377	phosphatidylinositol 4-phosphate 5-kinase type-1 gamma	2.06508	1.05019	8.36959
LOC108889968	macrophage-stimulating protein receptor	2.06497	2.83059	2.85005
urb2	URB2 ribosome biogenesis homolog	2.06457	2.19414	1.93582
mvk	mevalonate kinase	2.06409	1.74964	1.9431
svopa	SV2 related protein a	2.06306	-1.14111	2.26647
LOC127142419	small nucleolar RNA SNORD2	2.06306	1.477	2.33496
LOC108890312	transmembrane protein 42	2.06247	2.36867	3.39621
cdc6	cell division cycle 6 homolog (S. cerevisiae)	2.06228	1.45565	-3.50847
lbr	lamin B receptor	2.06172	1.76142	1.39712
LOC108899283	midasin	2.06097	2.1175	2.81388
LOC108901377	uncharacterized LOC108901377	2.06079	3.2876	2.92636
LOC108874233	uncharacterized LOC108874233	2.06031	3.11942	2.36978
cks2	CDC28 protein kinase regulatory subunit 2	2.06007	1.61764	-1.67505
LOC108879176	60S ribosomal protein L36-like	2.05842	-1.03026	1.19001
smc2	structural maintenance of chromosomes 2	2.05802	1.73898	-1.64497
runx1	RUNX family transcription factor 1	2.05666	2.08673	2.11199
LOC108880798	transcription factor IIIA	2.05647	2.21123	3.7308
cep55l	centrosomal protein 55 like	2.05571	1.72955	-1.29155
LOC108901348	bestrophin-3	2.05495	-1.63669	-1.46668
btg3	B-cell translocation gene 3	2.0546	2.49775	1.62803
dctd	dCMP deaminase	2.05428	1.72205	1.158
LOC108894740	asc-type amino acid transporter 1-like	2.05423	1.50146	4.28258
dus4l	dihydrouridine synthase 4-like (S. cerevisiae)	2.05408	1.59131	1.79194
rrs1	ribosome biogenesis regulator 1 homolog	2.05324	2.20497	2.66812
yars2	tyrosyl-tRNA synthetase 2, mitochondrial	2.05221	1.69409	1.68184
LOC108901305	uncharacterized protein C13orf42	2.05209	3.2656	1.17446
LOC127139561	uncharacterized LOC127139561	2.05162	1.29697	2.01447
topbp1	DNA topoisomerase II binding protein 1	2.05058	1.33615	1.20339
jade3	jade family PHD finger 3	2.04966	1.18901	-1.05185
LOC108892736	zinc finger protein 664-like	2.04941	1.27916	-1.20237
pinx1	PIN2 (TERF1) interacting telomerase inhibitor 1	2.04924	2.20294	2.19367
LOC127140196	NADH-ubiquinone oxidoreductase chain 1-like	2.04899	1.49793	5.99605
cenpi	centromere protein I	2.0485	1.49993	-1.31507
LOC108880089	histone H2A	2.04805	2.10377	-1.44277
LOC127143567	small nucleolar RNA SNORA68	2.04613	2.19583	4.06862
LOC108875476	monocarboxylate transporter 1	2.04524	2.48521	3.40989
aspm	assembly factor for spindle microtubules	2.04398	1.6895	-1.01481
yrdc	yrdC N(6)-threonylcarbamoyltransferase domain containing	2.04303	2.23537	2.15278
grsf1	G-rich RNA sequence binding factor 1	2.04292	2.08553	1.88442
LOC127143059	small nucleolar RNA SNORA79	2.04117	-1.38383	-1.14592
bop1	BOP1 ribosomal biogenesis factor	2.04106	1.96376	1.71806
LOC108896906	1-phosphatidylinositol 4,5-bisphosphate phosphodiesterase beta-4	2.03982	1.90487	1.55046
ogdhb	oxoglutarate dehydrogenase b	2.03795	3.41193	2.96573
ptger2a	prostaglandin E receptor 2a (subtype EP2)	2.03795	2.81884	19.1924
LOC127140516	zinc transporter 6-B-like	2.03795	-1.56568	1.47756
LOC108877421	HAUS augmin-like complex subunit 8	2.03792	1.19305	-1.26746
smoc1	SPARC related modular calcium binding 1	2.03653	1.99724	9.44215
LOC108892628	dehydrogenase/reductase SDR family member 7-like	2.03652	-1.09001	-1.14592
LOC108880345	equilibrative nucleoside transporter 1	2.03567	2.48717	1.09618
LOC108887995	protein diaphanous homolog 3	2.03509	2.07952	1.6134
zgc:153044	uncharacterized protein LOC751678 homolog	2.03468	2.07699	1.36587
LOC108901368	histone H2B 1/2	2.0345	1.82981	-2.807
tma16	translation machinery associated 16 homolog	2.03386	1.90374	1.77066
noc4l	nucleolar complex associated 4 homolog	2.03355	2.62013	2.09596
nup37	nucleoporin 37	2.03314	2.37635	1.32346
wdr43	WD repeat domain 43	2.03306	2.09872	2.25096
kif11	kinesin family member 11	2.03288	1.7378	1.04616
elac2	elaC ribonuclease Z 2	2.03264	2.00992	2.22032
LOC108879444	uncharacterized LOC108879444	2.03207	1.69358	1.76647
kif20a	kinesin family member 20A	2.03031	1.96551	1.00325
si:dkey-150i13.2	mitochondrial carnitine/acylcarnitine carrier protein	2.02984	1.29507	1.46863
LOC108887983	uncharacterized LOC108887983	2.02922	2.15727	1.15665
lipt2	lipoyl(octanoyl) transferase 2	2.02849	1.92292	1.59518
spc24	SPC24 component of NDC80 kinetochore complex	2.0242	1.4258	1.12622
ddx24	DEAD (Asp-Glu-Ala-Asp) box helicase 24	2.0238	2.42469	2.6844
evx1	even-skipped homeobox 1	2.0213	2.51646	4.58817
LOC108888312	rho GTPase-activating protein 19	2.02066	1.98232	1.08042
LOC108900601	ATP-binding cassette sub-family C member 4	2.0206	1.95775	2.0307
LOC108896195	uncharacterized LOC108896195	2.01988	1.67633	1.77363
LOC108894707	polyamine-modulated factor 1-like	2.01944	1.45003	1.09137
LOC108880812	hexokinase-1	2.01914	2.34898	6.70086
mre11a	MRE11 homolog A, double strand break repair nuclease	2.01905	1.13549	-1.11058
LOC108892472	histone-binding protein RBBP4	2.01883	1.3928	1.25585
LOC108885750	mitochondrial import inner membrane translocase subunit Tim10	2.01875	2.22455	2.06652
LOC108896985	uncharacterized LOC108896985	2.01824	9.3459	25.2852
LOC127139080	U1 spliceosomal RNA	2.01824	-1.25424	2.06804
LOC127142317	small nucleolar RNA SNORA44	2.01671	1.37614	1.89065
LOC108884462	mucin-5AC	2.01588	1.87864	1.43902
LOC108900143	mitochondrial import inner membrane translocase subunit Tim10	2.01533	2.50531	2.07714
agtr1b	angiotensin II receptor, type 1b	2.01441	2.15056	1.8668
prkcea	protein kinase C, epsilon a	2.01441	3.62527	-1.51817
nup188	nucleoporin 188	2.01347	1.69902	1.75214
rmi1	RMI1, RecQ mediated genome instability 1, homolog (S. cerevisiae)	2.01296	1.49585	-1.11153
nemp1	nuclear envelope integral membrane protein 1	2.01291	1.54811	1.42831
mettl18	methyltransferase like 18	2.01225	1.90917	1.72457
utp25	UTP25 small subunit processor component	2.01179	2.48306	1.80035
si:dkey-4e7.3	uncharacterized protein LOC402865 homolog	2.01169	1.59002	1.81042
.	tRNA-Gln	2.0106	1.14375	3.82313
numa1	nuclear mitotic apparatus protein 1	2.00921	1.9158	1.29241
LOC108899042	G1/S-specific cyclin-E2	2.00901	1.61081	-1.88307
lyar	Ly1 antibody reactive homolog (mouse)	2.00816	2.56565	2.1715
rrp15	ribosomal RNA processing 15 homolog	2.00812	2.73759	2.04556
mrpl16	mitochondrial ribosomal protein L16	2.0072	1.63299	2.18791
LOC108894246	G2/mitotic-specific cyclin-B2	2.00701	1.60018	-1.24375
ccndbp1	cyclin D-type binding-protein 1	2.00668	1.53701	2.39776
LOC108881060	uncharacterized LOC108881060	2.006	2.18967	2.26101
obi1	ORC ubiquitin ligase 1	2.00549	1.66827	-1.15773
LOC108901357	histone H1-like	2.00512	2.79179	-1.27285
LOC108889805	chromodomain-helicase-DNA-binding protein 2	2.00406	1.26488	-1.08864
LOC108891332	uncharacterized LOC108891332	2.00403	1.51013	-1.93492
chordc1a	cysteine and histidine-rich domain (CHORD) containing 1a	2.00348	2.23136	1.77964
lzts1	leucine zipper, putative tumor suppressor 1	2.00307	4.16794	1.93938
pnp5a	purine nucleoside phosphorylase 5a	2.00244	1.98239	2.25528
LOC108874260	uncharacterized LOC108874260	2.00146	1.94241	1.26229
LOC108882211	eukaryotic translation initiation factor 4E type 2	2.00095	1.21757	2.75611
cks1b	CDC28 protein kinase regulatory subunit 1B	1.99942	2.02612	1.37365
LOC108888490	B-cell receptor-associated protein 29	1.99889	1.22106	2.19996
dock11	dedicator of cytokinesis 11	1.99729	1.30987	2.48309
rbbp6	retinoblastoma binding protein 6	1.99638	1.3504	2.71294
LOC108895887	EKC/KEOPS complex subunit Lage3	1.99419	2.51315	1.90574
ngdn	neuroguidin, EIF4E binding protein	1.994	2.17179	2.10956
rrp12	ribosomal RNA processing 12 homolog	1.99278	2.08722	2.46305
trmt11	tRNA methyltransferase 11 homolog	1.98903	1.55668	1.16966
slc25a15b	solute carrier family 25 member 15b	1.98834	2.03442	2.38222
nop16	NOP16 nucleolar protein homolog (yeast)	1.98833	2.51419	2.54347
lhfpl3	LHFPL tetraspan subfamily member 3	1.98816	3.24076	-1.1537
sptssb	serine palmitoyltransferase, small subunit B	1.98739	2.40076	1.78365
hgh1	HGH1 homolog (S. cerevisiae)	1.98561	2.69046	3.26612
hdr	hematopoietic death receptor	1.9848	2.88848	2.30396
sspo	SCO-spondin	1.98361	2.47586	4.79447
LOC108901759	histone H2B 1/2-like	1.98304	-1.60422	-2.4461
upp1	uridine phosphorylase 1	1.98184	2.74072	2.75406
LOC108901530	snRNA-activating protein complex subunit 1-like	1.98114	-1.38501	3.68202
LOC127142306	small nucleolar RNA Z40	1.98114	1.78187	-1.50219
LOC127143645	small nucleolar RNA MBII-202	1.98114	11.6273	5.85127
myh6	myosin, heavy chain 6, cardiac muscle, alpha	1.98026	1.25936	2.27788
aldh1l2	aldehyde dehydrogenase 1 family, member L2	1.97971	2.01596	7.14528
LOC108877629	GTPase IMAP family member 7	1.97698	2.97852	2.54521
bahcc1b	BAH domain and coiled-coil containing 1b	1.9763	1.22533	1.62723
rassf7a	Ras association domain family member 7a	1.97587	2.06389	1.15444
mphosph10	M-phase phosphoprotein 10 (U3 small nucleolar ribonucleoprotein)	1.97544	1.43238	2.41923
LOC108879437	transport and Golgi organization protein 6 homolog	1.97456	2.05148	1.47164
LOC108885670	large neutral amino acids transporter small subunit 3-like	1.97202	1.61372	2.81436
bxdc2	brix domain containing 2	1.97172	1.88744	2.69715
LOC127143142	small nucleolar RNA SNORA51	1.97119	2.33444	2.54602
gnl3l	guanine nucleotide binding protein-like 3 (nucleolar)-like	1.96905	2.48021	1.99742
gfm2	GTP dependent ribosome recycling factor mitochondrial 2	1.96508	3.19378	2.16734
slc25a37	solute carrier family 25 member 37	1.96495	2.72113	2.63877
ahnak	AHNAK nucleoprotein	1.9637	2.35009	3.84527
cdkn3	cyclin-dependent kinase inhibitor 3	1.96327	2.41416	1.14576
zgc:92360	uncharacterized protein LOC436988 homolog	1.96302	2.71855	4.21107
LOC108897241	DNA damage-inducible transcript 4 protein	1.96269	1.9683	3.05613
hinfp	histone H4 transcription factor	1.96261	2.11651	2.34889
clmnb	calmin b	1.96253	2.56921	4.01123
nol6	nucleolar protein 6 (RNA-associated)	1.96228	2.70985	2.96901
LOC108900096	fibrinogen-like protein 1	1.96183	1.01866	2.91968
tigara	TP53 induced glycolysis regulatory phosphatase a	1.96045	2.07864	1.57107
rangap1a	RAN GTPase activating protein 1a	1.96014	2.21077	1.69109
cckbra	cholecystokinin B receptor a	1.95942	1.48459	2.07813
LOC108888709	uncharacterized LOC108888709	1.95891	2.64722	8.00397
trnar-ccg	transfer RNA arginine (anticodon CCG)	1.95891	1.33168	15.0147
ntpcr	nucleoside-triphosphatase, cancer-related	1.95849	1.7011	2.32256
samhd1	SAM domain and HD domain 1	1.95725	2.02188	-1.24356
thumpd3	THUMP domain containing 3	1.95697	2.11455	1.5766
trmt10a	tRNA methyltransferase 10A	1.95692	2.63982	2.87098
exosc4	exosome component 4	1.9569	1.6068	2.63464
LOC108889746	DDB1- and CUL4-associated factor 1-like	1.95663	2.10123	2.12088
gar1	GAR1 homolog, ribonucleoprotein	1.95472	2.26158	4.25344
LOC108883734	nucleolin	1.95394	2.11686	2.08104
gramd2aa	GRAM domain containing 2Aa	1.9536	5.54411	-2.52152
rmi2	RecQ mediated genome instability 2	1.95122	2.1965	-1.14617
prmt5	protein arginine methyltransferase 5	1.95101	2.16996	1.79516
LOC108881266	cyclin-O	1.94987	1.50843	-1.12273
utp20	UTP20 small subunit processome component	1.94974	2.12091	2.38319
LOC108894068	uncharacterized LOC108894068	1.94863	1.89572	2.12236
LOC108872889	kinesin-like protein KIF20B	1.94845	2.01158	1.20509
LOC108896745	ubiquitin-like-conjugating enzyme ATG10	1.94601	1.43214	2.20421
llgl1	LLGL scribble cell polarity complex component 1	1.94259	1.61352	1.35961
dusp12	dual specificity phosphatase 12	1.94069	1.73365	1.89125
LOC108886837	acidic leucine-rich nuclear phosphoprotein 32 family member B	1.94049	2.80697	2.14293
marcksb	myristoylated alanine-rich protein kinase C substrate b	1.93502	2.11176	2.34294
LOC108887377	ankyrin repeat and BTB/POZ domain-containing protein BTBD11-B	1.93243	1.60595	2.26021
LOC108889649	uncharacterized LOC108889649	1.93218	-2.01768	-3.5629
utp18	UTP18 small subunit processome component	1.92707	1.90509	2.59691
tmem161a	transmembrane protein 161A	1.92583	1.78412	1.4967
tut1	terminal uridylyl transferase 1, U6 snRNA-specific	1.92374	2.11559	1.19166
cep162	centrosomal protein 162	1.9233	2.02457	1.36617
LOC127143144	small nucleolar RNA SNORA17	1.92321	5.43738	3.01953
acss2l	acyl-CoA synthetase short chain family member 2 like	1.92319	2.74448	4.17538
mrpl3	mitochondrial ribosomal protein L3	1.92119	2.32352	1.98979
znhit6	zinc finger HIT-type containing 6	1.92116	1.72104	2.39838
LOC108876449	serine/threonine-protein kinase WNK1-like	1.91973	-1.12033	1.30341
LOC108901153	tripartite motif-containing protein 16-like	1.91973	1.14146	3.50739
noa1	nitric oxide associated 1	1.91873	2.25158	1.9567
cth	cystathionase (cystathionine gamma-lyase)	1.91678	2.06665	3.30474
pcolcea	procollagen C-endopeptidase enhancer a	1.91678	2.07623	1.50476
LOC108897424	prolyl endopeptidase like	1.91641	1.43127	1.30667
heatr3	HEAT repeat containing 3	1.91638	1.84967	2.16136
eef1akmt2	EEF1A lysine methyltransferase 2	1.91604	2.5313	2.35806
lyrm7	LYR motif containing 7	1.91565	1.82945	2.20604
hmga1a	high mobility group AT-hook 1a	1.9154	3.67947	3.07663
kcnk4a	potassium channel, subfamily K, member 4a	1.91425	2.01911	3.59381
LOC108892901	uncharacterized LOC108892901	1.91425	2.62436	1.23711
wdr12	WD repeat domain 12	1.91253	2.01637	1.65845
ccdc86	coiled-coil domain containing 86	1.91244	2.62639	2.6844
LOC108900057	solute carrier family 35 member F2	1.9118	1.6726	1.93579
adam8b	ADAM metallopeptidase domain 8b	1.91104	2.0193	2.11955
fam118b	family with sequence similarity 118 member B	1.91095	2.48957	3.25807
ybey	ybeY metalloendoribonuclease	1.91055	1.76132	3.26544
srm	spermidine synthase	1.90938	1.89925	1.9978
ncl	nucleolin	1.90845	2.32229	2.0947
actr6	actin related protein 6	1.90822	2.38962	1.73037
tmem63c	transmembrane protein 63C	1.90442	1.50972	2.1784
LOC108889180	RNA-binding protein with serine-rich domain 1-like	1.90432	1.41503	2.69731
akap12b	A kinase (PRKA) anchor protein 12b	1.90354	1.85268	1.43225
coq8b	coenzyme Q8B	1.90323	1.76341	2.25476
ldha	lactate dehydrogenase A4	1.90237	3.02939	6.96715
dap3	death associated protein 3	1.90225	1.96602	1.89279
hpdl	4-hydroxyphenylpyruvate dioxygenase-like	1.90144	2.28222	2.04837
slc5a6b	solute carrier family 5 member 6	1.90143	2.26161	2.48189
fbxo41	F-box protein 41	1.9014	-1.85914	-2.44661
LOC127143665	small nucleolar RNA SNORA65	1.9014	1.89883	4.83597
vcpkmt	valosin containing protein lysine (K) methyltransferase	1.90041	1.1777	2.40067
LOC108879090	plastin-3	1.89894	1.75624	2.09845
sytl5	synaptotagmin-like 5	1.89817	2.5929	3.05759
LOC108887729	dual specificity protein phosphatase 5	1.89681	2.51281	1.77459
dus2	dihydrouridine synthase 2	1.89556	1.79103	1.231
dis3	DIS3 exosome endoribonuclease and 3'-5' exoribonuclease	1.89541	2.30213	1.72973
rps6ka2	ribosomal protein S6 kinase, polypeptide 2	1.89468	3.23126	3.11186
dus3l	dihydrouridine synthase 3-like (S. cerevisiae)	1.89455	2.08564	1.99393
LOC108899282	LYR motif-containing protein 2	1.89397	1.70656	2.01954
afmid	arylformamidase	1.89274	2.72853	4.58141
LOC108886062	GTPase IMAP family member 9	1.89274	3.67408	6.08485
LOC127141999	uncharacterized LOC127141999	1.89274	-1.16182	-4.063
LOC127142418	small nucleolar RNA SNORD2	1.89274	3.02308	1.77328
prex1	phosphatidylinositol-3,4,5-trisphosphate-dependent Rac exchange factor 1	1.89166	2.00353	-1.02556
LOC127143510	small nucleolar RNA SNORD74	1.89131	1.56009	2.33019
yrk	Yes-related kinase	1.89106	1.64241	6.99347
satb2	SATB homeobox 2	1.88823	2.95276	2.38613
mych	myelocytomatosis oncogene homolog	1.88785	2.68386	2.38591
mapk13	mitogen-activated protein kinase 13	1.88714	1.92283	2.32211
pak1ip1	PAK1 interacting protein 1	1.88651	2.01124	1.65257
LOC108890790	uncharacterized LOC108890790	1.88488	1.81591	1.29557
LOC108898827	beta-galactosidase-1-like protein 2	1.8842	2.98619	1.23799
LOC108876556	SLIT-ROBO Rho GTPase-activating protein 3-like	1.88297	1.28351	-1.03631
lonp1	lon peptidase 1, mitochondrial	1.88289	2.32153	2.46354
mcat	malonyl CoA:ACP acyltransferase (mitochondrial)	1.88173	2.0853	2.56607
LOC108893055	adenine DNA glycosylase-like	1.88062	2.00613	-2.35172
LOC127139096	U1 spliceosomal RNA	1.87842	-1.29368	2.12006
LOC127139079	U1 spliceosomal RNA	1.87834	-1.60199	2.45027
LOC108897978	uncharacterized LOC108897978	1.87731	2.69979	3.39533
krt94	keratin 94	1.87463	-1.40165	2.47435
nsun3	NOP2/Sun RNA methyltransferase 3	1.87445	1.53999	2.3373
oip5	opa interacting protein 5	1.87385	2.76847	-1.14919
npm3	nucleophosmin/nucleoplasmin, 3	1.8738	2.29617	2.05364
LOC108889304	lactadherin	1.87178	1.41612	2.04984
iqgap3	IQ motif containing GTPase activating protein 3	1.87134	2.05833	-1.20322
fosl1a	FOS like 1, AP-1 transcription factor subunit a	1.87082	4.64802	2.38179
LOC127139097	U1 spliceosomal RNA	1.86946	-2.88457	3.20694
utp4	UTP4 small subunit processome component	1.86881	2.11013	1.92765
gucy2cb	guanylate cyclase 2Cb	1.86784	1.39646	10.5459
myoc	myocilin	1.86711	1.36299	1.24931
LOC108901366	histone H2B 1/2	1.86711	1.17711	-3.92454
sf3b4	splicing factor 3b, subunit 4	1.86604	-1.11935	2.48886
LOC108902626	zinc finger protein 28	1.86559	-2.1178	-1.71669
ppp1r14ab	protein phosphatase 1, regulatory (inhibitor) subunit 14Ab	1.86498	1.06924	3.00631
slc1a3a	solute carrier family 1 member 3a	1.86417	2.36686	2.77195
LOC108893559	glucocorticoid receptor	1.8624	2.11428	3.2475
impdh2	IMP (inosine 5'-monophosphate) dehydrogenase 2	1.86121	2.25049	2.13495
LOC127143739	small nucleolar RNA SNORD65	1.86107	1.06011	3.21692
si:dkey-98f17.5	uncharacterized protein LOC569123 homolog	1.86106	1.66082	2.70455
LOC108883754	Y+L amino acid transporter 2	1.86094	1.36346	6.14082
srd5a3	steroid 5 alpha-reductase 3	1.85941	2.08786	2.19676
riox2	ribosomal oxygenase 2	1.85823	2.53237	1.87684
bub1ba	BUB1 mitotic checkpoint serine/threonine kinase Ba	1.8567	2.71345	1.5281
si:dkey-106l3.7	uncharacterized si:dkey-106l3.7	1.85609	2.65613	4.66432
crtc1b	CREB regulated transcription coactivator 1b	1.85609	-1.16182	-3.28617
LOC108873787	mitochondrial intermediate peptidase	1.85541	1.97878	2.5681
LOC127142462	uncharacterized LOC127142462	1.85391	2.17392	1.90974
ddx31	DEAD (Asp-Glu-Ala-Asp) box polypeptide 31	1.85055	2.16995	1.73797
si:dkey-97m3.1	fatty acyl-CoA reductase 1	1.85038	2.24123	4.92127
gnl3	guanine nucleotide binding protein-like 3 (nucleolar)	1.84837	2.05467	2.12225
LOC108892190	heat shock 70 kDa protein 1	1.84681	-1.23257	5.1469
phldb3	pleckstrin homology-like domain, family B, member 3	1.84681	1.43011	1.67752
mrpl39	mitochondrial ribosomal protein L39	1.84596	2.34988	1.98154
mettl6	methyltransferase 6, methylcytidine	1.84379	2.27125	1.53166
cmss1	cms1 ribosomal small subunit homolog	1.84368	2.622	2.06546
nap1l1	nucleosome assembly protein 1-like 1	1.84362	1.72413	2.24997
LOC108886755	tumor necrosis factor receptor superfamily member 12A	1.84244	2.80352	2.87195
cdin1	CDAN1 interacting nuclease 1	1.84217	2.28569	-1.36184
LOC108894170	uncharacterized LOC108894170	1.84007	2.86114	1.26074
ttll12	tubulin tyrosine ligase-like family, member 12	1.83587	1.59977	2.2989
rexo5	RNA exonuclease 5	1.83433	3.02793	2.2274
egln3	egl-9 family hypoxia-inducible factor 3	1.8328	2.06259	1.7877
fastkd1	FAST kinase domains 1	1.82925	1.53399	2.4392
LOC108892317	uncharacterized LOC108892317	1.82851	2.22878	-1.07367
slc6a15	solute carrier family 6 member 15	1.82743	1.43789	2.79784
uprt	uracil phosphoribosyltransferase (FUR1) homolog (S. cerevisiae)	1.82283	2.06927	1.99791
LOC108873442	cytochrome c oxidase subunit NDUFA4	1.82179	1.36968	2.80161
pde11a	phosphodiesterase 11a	1.82169	-1.71718	2.14433
bms1	BMS1 ribosome biogenesis factor	1.82088	2.45927	1.76493
nfatc4	nuclear factor of activated T cells 4	1.81965	-1.32941	1.30439
pof1b	POF1B actin binding protein	1.81965	3.53558	2.85272
pnoca	prepronociceptin a	1.81958	1.87063	2.98435
prorp	protein only RNase P catalytic subunit	1.8194	2.035	1.73679
chrna1	cholinergic receptor, nicotinic, alpha 1 (muscle)	1.81908	6.2136	5.17328
polr1e	RNA polymerase I subunit E	1.81887	1.91419	1.71999
pkp1b	plakophilin 1b	1.81872	1.01866	4.70761
adprm	ADP-ribose/CDP-alcohol diphosphatase, manganese-dependent	1.81872	1.90986	2.72678
LOC108892290	protein PBDC1	1.81777	1.99841	1.6842
LOC108882080	poly(rC)-binding protein 2-like	1.81717	1.06066	1.42116
LOC108897101	uncharacterized LOC108897101	1.81717	2.47925	1.95312
ube2g1b	ubiquitin-conjugating enzyme E2G 1b (UBC7 homolog, yeast)	1.81698	2.12007	2.27098
bysl	bystin-like	1.81681	2.04127	1.61646
mrpl12	mitochondrial ribosomal protein L12	1.81666	1.75912	1.9751
LOC108895245	trace amine-associated receptor 4-like	1.8164	1.64489	3.5324
LOC108895440	uncharacterized LOC108895440	1.81541	-3.30387	6.03334
LOC108897143	ribosomal RNA processing protein 1 homolog B	1.81531	2.37963	3.61559
armc1l	armadillo repeat containing 1, like	1.81423	2.0807	-1.29873
LOC108874258	protein TANC2	1.8141	-1.18833	2.04044
hhatlb	hedgehog acyltransferase like, b	1.8141	3.15417	7.9278
casr	calcium-sensing receptor	1.81255	1.72648	2.49212
trpm6	transient receptor potential cation channel, subfamily M, member 6	1.81226	3.58689	1.78421
LOC108891737	BTB/POZ domain-containing protein KCTD15	1.81226	4.27779	-1.01891
LOC127142025	28S ribosomal RNA	1.81226	1.17331	7.40587
riox1	ribosomal oxygenase 1	1.81204	2.13179	2.13379
dhdh.2	dihydrodiol dehydrogenase, tandem duplicate 2	1.80952	1.06084	-2.69848
slc7a10a	solute carrier family 7 member 10a	1.80838	1.58012	4.04789
LOC108895517	N-alpha-acetyltransferase 15, NatA auxiliary subunit	1.80818	1.67405	2.13463
si:ch211-153b23.5	uncharacterized protein LOC321177 homolog	1.80706	2.04622	1.0847
nop14	NOP14 nucleolar protein homolog (yeast)	1.80525	2.11785	1.8476
gdpd3a	glycerophosphodiester phosphodiesterase domain containing 3a	1.805	3.29783	5.44965
fgf12a	fibroblast growth factor 12a	1.805	2.64722	8.16627
LOC108903094	protein mono-ADP-ribosyltransferase PARP14	1.805	3.52969	4.80771
LOC127142138	protein NLRC3-like	1.805	2.369	-1.38655
LOC127142361	uncharacterized LOC127142361	1.805	4.16794	1.94813
LOC127143284	small nucleolar RNA SNORD10	1.80282	1.87179	2.05527
pes	pescadillo	1.80256	2.09151	2.39885
eif2b4	eukaryotic translation initiation factor 2B, subunit 4 delta	1.80128	1.67303	2.09596
LOC108877149	gasdermin-E	1.79955	2.35073	2.12268
surf6	surfeit 6	1.79833	2.53094	2.75517
stx11b.1	syntaxin 11b, tandem duplicate 1	1.79684	1.77406	2.60728
fam219ab	family with sequence similarity 219 member Ab	1.7961	1.51136	2.74696
LOC127143458	uncharacterized LOC127143458	1.7961	1.8968	2.26187
LOC108900564	transmembrane protein 223	1.79578	1.97523	2.54813
dnttip2	deoxynucleotidyltransferase, terminal, interacting protein 2	1.79561	1.869	2.0832
LOC108878669	ankyrin repeat domain-containing protein 31	1.79473	2.42776	5.31101
LOC108884949	cadherin-7	1.79473	3.11338	2.13695
lars2	leucyl-tRNA synthetase 2, mitochondrial	1.79393	1.42789	2.55734
guf1	GTP binding elongation factor GUF1	1.79248	1.64026	2.25378
grpel1	GrpE-like 1, mitochondrial	1.79125	2.08766	2.9156
LOC108885923	histone-lysine N-methyltransferase ASH1L	1.79094	2.08381	2.45109
LOC108896897	echinoderm microtubule-associated protein-like 1	1.7905	2.55992	-1.75102
trmu	tRNA 5-methylaminomethyl-2-thiouridylate methyltransferase	1.78837	2.40321	2.69006
dnajc15	DnaJ (Hsp40) homolog, subfamily C, member 15	1.78687	1.77516	2.64519
afap1l1b	actin filament associated protein 1-like 1b	1.78671	1.92063	2.88507
oplah	5-oxoprolinase, ATP-hydrolysing	1.78668	1.99992	2.9952
abce1	ATP-binding cassette, sub-family E (OABP), member 1	1.78257	1.78391	2.01644
LOC108886540	interleukin-17 receptor C	1.78186	1.51842	2.14764
tbrg4	transforming growth factor beta regulator 4	1.7801	2.06062	2.12469
LOC108876951	hexokinase-1	1.77905	2.15274	3.27279
LOC108880459	trans-1,2-dihydrobenzene-1,2-diol dehydrogenase-like	1.77823	1.41717	2.79595
LOC108880224	retinol dehydrogenase 7	1.77633	-1.01089	2.01447
LOC108901223	uncharacterized LOC108901223	1.77579	1.89883	24.1782
rimkla	ribosomal modification protein rimK-like family member A	1.7746	1.36346	2.35039
LOC108892875	ras-related protein Rab-9A	1.77454	1.9312	5.37542
ptdss1b	phosphatidylserine synthase 1b	1.77407	2.35473	-1.0934
hdac9b	histone deacetylase 9b	1.77393	1.95194	2.43401
acsl6	acyl-CoA synthetase long chain family member 6	1.77348	3.25129	1.98537
cdkn1d	cyclin-dependent kinase inhibitor 1D	1.7721	3.33483	1.37936
LOC108887194	bromodomain-containing protein 4	1.77129	1.50704	2.62716
LOC108875061	RNA polymerase II elongation factor ELL-like	1.77087	2.10965	2.51894
LOC108890536	uncharacterized LOC108890536	1.77056	3.70921	3.19164
LOC108894288	serine/threonine-protein kinase BRSK2	1.77056	1.42394	3.49891
LOC127139075	uncharacterized LOC127139075	1.77056	4.10063	-2.00298
LOC127142308	small nucleolar RNA SNORA5	1.77056	9.98643	5.85127
irf1b	interferon regulatory factor 1b	1.77009	4.67518	1.96365
mettl1	methyltransferase 1, tRNA methylguanosine	1.76888	2.46581	2.05966
LOC108877925	5-hydroxytryptamine receptor 1	1.76854	3.36084	-1.42801
LOC108893205	ras and Rab interactor 2	1.76826	-1.56706	3.73584
si:dkey-88l16.3	low-density lipoprotein receptor-related protein 2	1.76821	2.75797	1.32453
LOC108894566	porphobilinogen deaminase	1.76587	1.92024	1.66322
gpr182	G protein-coupled receptor 182	1.76497	2.22435	3.09961
LOC108896342	uncharacterized LOC108896342	1.76478	2.23602	1.22851
nob1	NIN1 (RPN12) binding protein 1 homolog	1.76476	2.05497	1.84409
LOC127142635	zinc finger protein ZFP2	1.76408	-1.11226	-2.12146
LOC108895174	transmembrane protein 41A-B	1.76002	1.96172	4.55759
nrd1a	nardilysin a (N-arginine dibasic convertase)	1.75772	1.73227	2.0623
nts	neurotensin	1.75743	1.12245	6.6237
mrpl9	mitochondrial ribosomal protein L9	1.75673	2.0921	1.99597
LOC108886456	methylosome protein 50	1.75527	1.79232	3.74594
LOC127142416	small nucleolar RNA SNORA81	1.753	2.3266	3.08168
nfe2l1a	nfe2 like bZIP transcription factor 1a	1.75281	4.82103	4.76124
LOC108897350	hydroxycarboxylic acid receptor 2-like	1.75279	1.71664	2.33517
LOC108898232	matrix metalloproteinase-16-like	1.75076	1.37705	2.46164
LOC108885869	uncharacterized LOC108885869	1.75075	2.09212	2.19803
esf1	ESF1, nucleolar pre-rRNA processing protein, homolog (S. cerevisiae)	1.75009	2.66568	2.69614
LOC108894705	large neutral amino acids transporter small subunit 3-like	1.75009	1.73919	2.28503
LOC108889856	mitochondrial intermembrane space import and assembly protein 40-B	1.74951	2.23272	1.98061
cetn2	centrin, EF-hand protein, 2	1.74786	-1.18776	2.48625
grk6	G protein-coupled receptor kinase 6	1.74714	2.67762	7.2988
il11b	interleukin 11b	1.74588	4.16503	3.50898
LOC108880090	cytoplasmic phosphatidylinositol transfer protein 1	1.74452	4.39517	7.59062
card14	caspase recruitment domain family, member 14	1.74452	4.1211	1.1321
LOC127143442	small nucleolar RNA SNORA50	1.74452	6.46156	7.95377
trmt61b	tRNA methyltransferase 61B	1.74443	1.71312	2.1217
c1d	C1D nuclear receptor corepressor	1.74308	1.3013	2.27093
dnmt3bb.1	DNA (cytosine-5-)-methyltransferase 3 beta, duplicate b.1	1.74202	2.16121	-1.1774
ppan	peter pan homolog	1.7419	2.29446	2.42086
gfod1	glucose-fructose oxidoreductase domain containing 1	1.74107	2.9645	4.64246
rhoub	ras homolog family member Ub	1.74107	2.63809	2.17259
mrps30	mitochondrial ribosomal protein S30	1.73916	1.89106	2.39749
tmem154	transmembrane protein 154	1.73884	2.76759	3.11236
mettl17	methyltransferase like 17	1.73846	2.58131	1.64434
nop56	NOP56 ribonucleoprotein homolog	1.73794	1.79028	2.07068
epha2b	eph receptor A2 b	1.73779	2.44115	1.99559
hbegfa	heparin-binding EGF-like growth factor a	1.73539	2.68484	2.74356
myripb	myosin VIIA and Rab interacting protein b	1.73395	1.57738	2.52325
LOC108874380	proteasome activator complex subunit 3-like	1.73298	1.67528	3.21831
cbx7a	chromobox homolog 7a	1.73179	4.625	2.42829
LOC108882085	monocarboxylate transporter 4-like	1.73111	1.9957	2.98319
ints12	integrator complex subunit 12	1.73101	1.35286	1.55732
LOC108880333	uncharacterized LOC108880333	1.72828	1.53391	-1.29329
mterf3	mitochondrial transcription termination factor 3	1.72778	1.51009	1.96392
im:7151449	complement factor H	1.72524	3.74515	6.19842
LOC108882983	cytochrome c	1.7244	1.83144	2.0465
rrp8	ribosomal RNA processing 8	1.7239	1.91934	2.76494
trnae-uuc	transfer RNA glutamic acid (anticodon UUC)	1.72242	5.4852	16.1602
LOC108892186	WASH complex subunit 3	1.72242	2.08342	-1.52232
LOC108901656	PDZ and LIM domain protein 3	1.72073	-2.30303	-1.745
ankrd39	ankyrin repeat domain 39	1.72062	1.48866	2.00985
trmt10c	tRNA methyltransferase 10C, mitochondrial RNase P subunit	1.72047	2.04757	2.04444
vash2	vasohibin 2	1.71775	2.21038	3.08017
nol11	nucleolar protein 11	1.71756	2.04275	2.28882
LOC108880689	carcinoembryonic antigen-related cell adhesion molecule 5	1.71422	1.07428	2.04512
polr1b	RNA polymerase I subunit B	1.71383	2.03722	2.07695
tafa5a	TAFA chemokine like family member 5a	1.71306	1.17505	3.29267
pole4	polymerase (DNA-directed), epsilon 4, accessory subunit	1.71249	1.54994	1.31859
cebpz	CCAAT enhancer binding protein zeta	1.7106	2.19285	2.23294
ppp2r2ba	protein phosphatase 2, regulatory subunit B, beta a	1.71052	2.36185	2.85887
ND6	NADH dehydrogenase subunit 6	1.71041	1.16156	2.34435
LOC127139353	uncharacterized LOC127139353	1.71041	-1.13332	1.03697
ppp2r5b	protein phosphatase 2, regulatory subunit B', beta	1.70964	2.38015	4.05526
dusp4	dual specificity phosphatase 4	1.70844	2.52879	2.80884
hsd17b10	hydroxysteroid (17-beta) dehydrogenase 10	1.70808	1.19538	2.20478
LOC108882199	CST complex subunit CTC1-like	1.70725	1.90487	1.18033
LOC108899354	uncharacterized LOC108899354	1.70641	2.76527	1.42477
usp36	ubiquitin specific peptidase 36	1.70596	2.00032	2.20833
gas2l3	growth arrest-specific 2 like 3	1.7058	1.51106	4.15074
xpo1a	exportin 1 (CRM1 homolog, yeast) a	1.70353	1.53957	2.65497
iyd	iodotyrosine deiodinase	1.70335	2.15527	1.3119
gon4la	gon-4 like a	1.70024	2.00363	-1.17709
LOC108897142	ribosomal RNA processing protein 1 homolog A	1.69971	2.41362	3.52085
cebpb	CCAAT enhancer binding protein beta	1.69929	2.76647	1.88086
tgfb5	transforming growth factor, beta 5	1.69883	2.12823	2.57839
LOC108890137	tripartite motif-containing protein 16-like	1.69801	4.9766	3.22978
LOC108874704	protein phosphatase 1 regulatory subunit 35-like	1.69706	1.7014	-1.28847
tgfa	transforming growth factor, alpha	1.69706	2.45792	2.52022
LOC108897396	equilibrative nucleoside transporter 1-like	1.69548	2.239	1.15597
LOC108882481	intracellular hyaluronan-binding protein 4-like	1.69545	7.16062	3.94855
LOC108897704	semaphorin-7A	1.69508	5.18805	10.9537
LOC108873639	histone H2B 3	1.69428	-1.00457	-1.5582
hunk	hormonally up-regulated Neu-associated kinase	1.69235	11.7094	17.2313
LOC127142655	uncharacterized LOC127142655	1.69235	-2.96793	-3.93517
LOC127143509	small nucleolar RNA SNORD47	1.69235	2.5812	1.58904
LOC108897606	uncharacterized LOC108897606	1.69203	2.02824	1.91105
cep57l1	centrosomal protein 57, like 1	1.68978	2.02431	1.33701
ern2	endoplasmic reticulum to nucleus signaling 2	1.68891	1.87768	2.52976
mical2a	microtubule associated monooxygenase, calponin and LIM domain containing 2a	1.68776	1.76743	1.89299
c1qbp	complement component 1, q subcomponent binding protein	1.68769	1.76707	2.46055
cntf	ciliary neurotrophic factor	1.68738	2.85823	3.29271
pdss1	prenyl (decaprenyl) diphosphate synthase, subunit 1	1.68605	2.28107	1.93369
nop58	NOP58 ribonucleoprotein homolog (yeast)	1.68425	1.94933	2.64751
trmt112	tRNA methyltransferase activator subunit 11-2	1.68377	1.9916	2.55893
tanc2a	tetratricopeptide repeat, ankyrin repeat and coiled-coil containing 2a	1.68313	-1.16023	2.25136
LOC127139338	uncharacterized LOC127139338	1.68313	1.5587	2.42757
LOC108884174	nicotinamide riboside kinase 2	1.6831	1.3835	2.82961
soul5l	heme-binding protein soul5, like	1.6831	1.65791	4.67535
igfbp6b	insulin-like growth factor binding protein 6b	1.67962	2.42641	6.67564
LOC108897899	nucleosome assembly protein 1-like 1	1.67961	1.83554	2.17483
LOC108886144	RNA-binding protein with serine-rich domain 1	1.67854	2.04881	-1.09301
LOC108873819	uncharacterized LOC108873819	1.67833	-2.06841	-1.35001
LOC108894194	regulator of G-protein signaling 3	1.6773	2.18422	-1.21185
lnpk	lunapark, ER junction formation factor	1.67606	2.05125	1.89524
LOC108891413	cell division cycle protein 123 homolog	1.67521	1.69635	2.23317
nolc1	nucleolar and coiled-body phosphoprotein 1	1.67469	1.6693	2.73508
aplp1	amyloid beta (A4) precursor-like protein 1	1.67428	1.47842	3.05866
ece2a	endothelin converting enzyme 2a	1.67398	2.42971	1.78434
aarsd1	alanyl-tRNA synthetase domain containing 1	1.67364	1.9315	1.46162
LOC108888786	RNA-binding motif, single-stranded-interacting protein 3	1.67353	1.65132	1.11872
kitlga	kit ligand a	1.67099	2.01514	1.88541
per2	period circadian clock 2	1.67042	1.94028	2.78745
ndufaf3	NADH:ubiquinone oxidoreductase complex assembly factor	1.667	2.04781	2.58038
slc25a19	solute carrier family 25 member 19	1.66667	1.97078	2.61422
LOC108893444	CLOCK-interacting pacemaker	1.66574	1.45184	1.8144
hus1	HUS1 checkpoint clamp component	1.66543	2.30054	1.28939
LOC108895472	uncharacterized LOC108895472	1.66508	2.15023	2.60552
LOC108879948	deoxynucleoside triphosphate triphosphohydrolase SAMHD1-like	1.66451	1.97748	-1.07907
rptor	regulatory associated protein of MTOR, complex 1	1.66425	1.29454	1.35423
atp13a3	ATPase 13A3	1.6635	1.69297	1.90152
timm22	translocase of inner mitochondrial membrane 22 homolog (yeast)	1.66291	1.44243	2.07801
lgi2a	leucine-rich repeat LGI family, member 2a	1.66246	1.85161	2.56607
LOC108884046	dnaJ homolog subfamily C member 11	1.66226	2.1375	1.56817
polr3a	polymerase (RNA) III (DNA directed) polypeptide A	1.65996	1.76705	2.01264
LOC108878347	aspartate beta-hydroxylase domain-containing protein 2	1.65981	2.07605	1.28275
vwf	von Willebrand factor	1.6587	2.15112	-1.6452
LOC108879951	uncharacterized LOC108879951	1.6587	-1.08146	-2.53057
LOC108879982	Y-box-binding protein 2-A	1.6587	3.66268	4.84806
zbtb45	zinc finger and BTB domain containing 45	1.6587	2.15596	-2.5971
itpa	inosine triphosphatase (nucleoside triphosphate pyrophosphatase)	1.65861	2.22172	2.22347
LOC108877928	mitochondrial glutamate carrier 1	1.65796	2.50688	3.39087
fam49a	family with sequence similarity 49 member A	1.65723	1.51335	2.09811
trap1	TNF receptor-associated protein 1	1.65672	1.72392	2.52204
gnrh3	gonadotropin-releasing hormone 3	1.65463	1.8023	1.80752
kpnb1	karyopherin (importin) beta 1	1.65453	1.47801	2.12188
si:dkey-49n23.1	semaphorin-3D	1.65235	1.71845	2.26476
gas1a	growth arrest-specific 1a	1.65203	-1.51287	-2.47125
taok3a	TAO kinase 3a	1.65129	2.44499	3.4588
dhx37	DEAH (Asp-Glu-Ala-His) box polypeptide 37	1.65022	2.52021	2.1921
gspt1	G1 to S phase transition 1	1.64994	1.17354	2.30089
gal3st1a	galactose-3-O-sulfotransferase 1a	1.64965	2.18596	6.4033
LOC127142729	uncharacterized LOC127142729	1.64954	-1.28278	-2.06735
vars1	valyl-tRNA synthetase 1	1.64933	1.53624	2.11894
LOC108890954	39S ribosomal protein L48, mitochondrial-like	1.64815	2.35537	1.71388
pear1	platelet endothelial aggregation receptor 1	1.64798	1.96958	4.3969
LOC108899100	large neutral amino acids transporter small subunit 3-like	1.64742	1.73279	2.03316
fignl1	fidgetin-like 1	1.64658	1.53532	2.30652
znhit3	zinc finger, HIT-type containing 3	1.64589	2.02988	1.57222
LOC108898256	prestin	1.64563	1.45822	2.12735
LOC108892729	ATP-dependent RNA helicase DHX15	1.64557	2.05346	1.44602
pum3	pumilio RNA-binding family member 3	1.64366	1.99083	2.15757
acot7	acyl-CoA thioesterase 7	1.64349	1.58281	2.3687
grk1a	G protein-coupled receptor kinase 1 a	1.64344	2.10232	3.50739
LOC108889813	uncharacterized LOC108889813	1.64344	1.56761	2.33496
LOC108885410	transcription factor AP-4	1.64308	1.77884	1.58311
gpx4a	glutathione peroxidase 4a	1.64223	2.33461	4.9593
gabra1	gamma-aminobutyric acid type A receptor subunit alpha1	1.64071	-1.27925	-2.93858
LOC108887188	dnaJ homolog subfamily A member 3, mitochondrial	1.64021	1.65875	2.33603
tsr1	TSR1 ribosome maturation factor	1.6372	2.33394	2.72311
LOC108889732	uncharacterized LOC108889732	1.6367	1.89963	2.19996
coq3	coenzyme Q3 methyltransferase	1.63645	1.18213	2.35005
si:dkey-30c15.13	uncharacterized protein LOC558731 homolog	1.63471	1.3126	3.65085
LOC108887515	ATP-binding cassette sub-family C member 4	1.63471	1.38729	2.55177
LOC108897987	glutamate-rich protein 1	1.63463	2.67909	3.69259
LOC108901823	chromatin remodeling regulator CECR2	1.63307	1.3009	2.3542
mat2ab	methionine adenosyltransferase II, alpha b	1.6326	1.86535	3.82299
LOC108887178	platelet-derived growth factor subunit A	1.63179	7.94113	6.47725
LOC108873291	nucleolar protein 4-like	1.63076	-1.26973	2.71224
ND1	NADH dehydrogenase subunit 1	1.63071	1.48345	6.20359
si:ch211-136m16.8	uncharacterized si:ch211-136m16.8	1.62919	2.45703	2.97134
ctps1a	CTP synthase 1a	1.6288	2.10211	2.00439
LOC108873612	GTPase IMAP family member 9	1.62858	1.05046	1.20371
paqr9	progestin and adipoQ receptor family member 9	1.62858	2.45703	5.18844
ngfa	nerve growth factor a (beta polypeptide)	1.62805	2.38064	12.2244
cbx3b	chromobox homolog 3b	1.62805	2.31734	1.66497
fam107b	family with sequence similarity 107 member B	1.62682	2.24191	1.73267
riok1	RIO kinase 1 (yeast)	1.62647	2.15539	1.62138
LOC108881924	putative protein TPRXL	1.62621	-2.50639	1.38734
polr2h	RNA polymerase II, I and III subunit H	1.62452	2.07026	1.53799
LOC108896721	proenkephalin-A	1.62397	-2.26682	-1.58815
LOC108876135	CDP-diacylglycerol--glycerol-3-phosphate 3-phosphatidyltransferase, mitochondrial	1.62368	1.69199	1.09215
LOC108892827	histone deacetylase 4	1.62205	1.48992	1.42075
exosc3	exosome component 3	1.62056	1.80621	2.14965
cnnm2b	cyclin and CBS domain divalent metal cation transport mediator 2b	1.61975	2.4303	2.70846
nat9	N-acetyltransferase 9 (GCN5-related, putative)	1.61971	1.6876	1.10854
LOC108874691	galectin-related protein	1.61878	1.656	1.6272
cdkn2aipnl	CDKN2A interacting protein N-terminal like	1.61774	1.74413	1.68121
LOC108886013	baculoviral IAP repeat-containing protein 6	1.61727	-1.18833	2.598
LOC108900013	uncharacterized LOC108900013	1.61611	2.06865	1.23711
pkn3	protein kinase N3	1.61611	2.08927	1.79458
polr1c	RNA polymerase I and III subunit C	1.61576	1.92693	2.78014
mrrf	mitochondrial ribosome recycling factor	1.61517	2.14791	1.96528
LOC108879732	plasminogen activator inhibitor 1-like	1.61474	1.67268	1.70471
rtn4ip1	reticulon 4 interacting protein 1	1.6132	1.55925	2.72417
LOC108890254	RNA exonuclease 4	1.6124	2.50003	1.73836
LOC108901045	RNA-binding motif, single-stranded-interacting protein 1	1.61209	2.07124	1.23833
LOC108880548	rho GTPase-activating protein 20	1.61148	1.07372	1.56392
lyn	LYN proto-oncogene, Src family tyrosine kinase	1.61148	2.65093	1.65021
LOC108900349	CMP-N-acetylneuraminate-beta-galactosamide-alpha-2,3-sialyltransferase 1	1.61148	3.15417	6.6237
mrpl37	mitochondrial ribosomal protein L37	1.61122	2.06425	1.64487
si:ch211-158d24.4	uncharacterized protein LOC560966 homolog	1.6089	2.54539	2.6704
rpap2	RNA polymerase II associated protein 2	1.6088	2.00873	1.37007
LOC108902252	uncharacterized LOC108902252	1.60858	2.46724	-1.00714
LOC108885309	elongator complex protein 1-like	1.60768	1.4068	2.12509
pglyrp5	peptidoglycan recognition protein 5	1.60693	9.98643	-1.26963
LOC108882286	NACHT, LRR and PYD domains-containing protein 12	1.60693	1.57606	4.35125
LOC108899084	uncharacterized LOC108899084	1.60693	4.39517	-1.52001
tifa	TRAF interacting protein with forkhead associated domain	1.60588	2.29745	2.50795
znf106b	zinc finger protein 106b	1.6057	1.90444	1.92136
LOC108885914	uncharacterized LOC108885914	1.60415	2.29282	1.56906
saal1	serum amyloid A-like 1	1.6037	2.528	1.78766
c19h1orf109	c19h1orf109 homolog (H. sapiens)	1.60252	2.21849	2.3735
gk	glycerol kinase	1.60236	2.17373	1.61129
LOC108883853	transferrin receptor protein 1	1.60235	2.27448	2.07097
LOC108877828	fibulin-7	1.60129	-1.09895	3.50739
eef1akmt3	EEF1A lysine methyltransferase 3	1.60113	1.64809	1.46714
LOC108876642	cGMP-inhibited 3',5'-cyclic phosphodiesterase 3A	1.6002	1.5612	2.54901
gtpbp1	GTP binding protein 1	1.59912	1.83323	2.47192
naa15b	N-alpha-acetyltransferase 15, NatA auxiliary subunit b	1.59907	1.26399	2.18777
icam3	intercellular adhesion molecule 3	1.59789	2.01975	2.19362
lsg1	large 60S subunit nuclear export GTPase 1	1.59786	2.18141	1.9096
gpd1l	glycerol-3-phosphate dehydrogenase 1 like	1.59668	1.72482	2.20665
socs3b	suppressor of cytokine signaling 3b	1.59664	2.31209	1.68173
clpb	caseinolytic mitochondrial matrix peptidase chaperone subunit B	1.59615	1.45927	2.83815
atxn2l	ataxin 2-like	1.59518	-3.31077	-3.46422
mfsd12b	major facilitator superfamily domain containing 12b	1.59518	-2.91521	-1.59307
best4	bestrophin 4	1.59366	4.55565	-1.41375
si:dkey-183c6.7	urea transporter 2	1.59366	3.36084	1.5613
kctd14	potassium channel tetramerization domain containing 14	1.59366	4.16794	2.8759
trnaq-cug	transfer RNA glutamine (anticodon CUG)	1.59366	6.0889	17.3056
LOC108899949	protocadherin gamma-A2-like	1.59366	1.57606	-4.70914
LOC127142397	uncharacterized LOC127142397	1.59366	2.68922	6.8946
tdrkh	tudor and KH domain containing	1.59322	2.11079	3.15437
si:dkey-162b23.4	sodium/hydrogen exchanger 9B2	1.59208	1.65739	2.51656
LOC108895683	transforming growth factor beta-3 proprotein	1.59198	4.74058	1.52959
LOC108891283	39S ribosomal protein L27, mitochondrial	1.59087	2.13216	1.86598
wdr36	WD repeat domain 36	1.59013	1.94073	2.51438
LOC108878235	large neutral amino acids transporter small subunit 3-like	1.58637	1.81509	2.10296
anapc2	anaphase promoting complex subunit 2	1.58547	1.48608	-2.07045
yju2	YJU2 splicing factor homolog	1.58519	1.93544	1.84818
hacd4	3-hydroxyacyl-CoA dehydratase 4	1.58484	3.28873	6.17374
phc3	polyhomeotic homolog 3 (Drosophila)	1.58348	1.8968	1.94483
celf2	cugbp, Elav-like family member 2	1.58348	1.89388	4.03812
arpp21	cAMP-regulated phosphoprotein, 21	1.58348	1.02317	10.4553
lg23h8orf33	linkage group 23 C8orf33 homolog	1.58313	1.64282	1.55031
mak16	MAK16 homolog (S. cerevisiae)	1.58312	1.61592	1.942
gcdha	glutaryl-CoA dehydrogenase a	1.5824	1.27322	2.71835
sdad1	SDA1 domain containing 1	1.58186	2.277	1.80503
zhx3a	zinc fingers and homeoboxes 3a	1.58155	2.07181	2.05284
mrps10	mitochondrial ribosomal protein S10	1.58122	2.0635	1.99384
lap3	leucine aminopeptidase 3	1.57807	1.60319	2.69279
nudt15	nudix (nucleoside diphosphate linked moiety X)-type motif 15	1.57601	2.63454	2.10975
coq5	coenzyme Q5, methyltransferase	1.57268	1.40562	1.98779
exosc6	exosome component 6	1.57244	1.40493	2.0089
LOC108873366	myosin-1B-like	1.57243	1.49141	3.64286
tenm2a	teneurin transmembrane protein 2a	1.57243	1.20466	2.01972
tmem260	transmembrane protein 260	1.57208	2.19811	1.61712
fam49bb	family with sequence similarity 49 member Bb	1.57118	1.483	2.06037
mtap	methylthioadenosine phosphorylase	1.57108	1.81906	1.77956
LOC108897082	interleukin-1 receptor accessory protein-like	1.56973	1.34	2.17259
cnn3a	calponin 3, acidic a	1.56952	1.88495	2.34291
LOC108887285	mitochondrial folate transporter/carrier	1.56858	1.20784	2.01529
LOC108896277	uncharacterized LOC108896277	1.56854	1.16156	3.59172
LOC108881639	spermatid perinuclear RNA-binding protein	1.56852	1.15069	2.011
LOC127142489	uncharacterized LOC127142489	1.56743	1.46905	2.11666
LOC127143153	small nucleolar RNA SNORA63	1.56706	1.77385	2.22738
arf3b	ADP-ribosylation factor 3b	1.56691	1.99337	3.43193
hspa9	heat shock protein 9	1.56412	1.72441	2.03441
zgc:174888	uncharacterized protein LOC558116 homolog	1.56405	3.2105	4.43481
gpr155a	G protein-coupled receptor 155a	1.56332	1.68717	2.21537
mxd3	MAX dimerization protein 3	1.56169	-2.83442	-2.09571
LOC127142885	uncharacterized LOC127142885	1.56134	1.73769	1.99074
LOC108878561	deoxycytidine kinase 2	1.56126	2.11467	2.57539
asns	asparagine synthetase	1.56115	2.68085	4.9986
LOC108899508	c-Myc-binding protein	1.56108	1.09575	2.10144
dnajc21	DnaJ heat shock protein family (Hsp40) member C21	1.56071	1.45477	2.66726
spry2	sprouty RTK signaling antagonist 2	1.56017	4.81206	6.20328
kcnj2a	potassium inwardly rectifying channel subfamily J member 2a	1.55841	3.08534	3.24575
kmt2a	lysine (K)-specific methyltransferase 2A	1.55818	1.37169	1.91692
june	JunE proto-oncogene, AP-1 transcription factor subunit	1.55745	1.50368	1.95592
tnfrsf11a	tumor necrosis factor receptor superfamily, member 11a, NFKB activator	1.55384	1.1569	2.01664
arhgap10	Rho GTPase activating protein 10	1.5536	1.43488	1.05531
nol10	nucleolar protein 10	1.55262	1.92087	2.41125
pmt	phosphoethanolamine methyltransferase	1.55061	2.81186	4.36621
usp16	ubiquitin specific peptidase 16	1.54929	1.51459	2.36692
LOC108893211	ras-related protein Rab-39B	1.54908	2.07605	1.13834
gcat	glycine C-acetyltransferase	1.54751	1.4288	2.43537
crppa	CDP-L-ribitol pyrophosphorylase A	1.5475	1.66643	2.42154
parpbp	PARP1 binding protein	1.54616	1.56777	-2.19169
LOC108882113	FK506-binding protein 5	1.54437	1.3969	3.14168
scap	SREBF chaperone	1.54421	1.24385	2.47894
LOC108894316	G2/mitotic-specific cyclin-B2-like	1.54403	2.15673	-1.24452
LOC108903141	four and a half LIM domains protein 3	1.54197	1.34426	2.12438
ptges	prostaglandin E synthase	1.54171	1.44684	2.03192
dkc1	dyskeratosis congenita 1, dyskerin	1.54103	1.59901	2.05095
LOC108880444	uncharacterized LOC108880444	1.54039	-1.99258	-1.0702
LOC108899455	G-protein-signaling modulator 1	1.54039	8.50372	6.85746
mxd1	MAX dimerization protein 1	1.53884	1.53259	2.76212
plekha6	pleckstrin homology domain containing, family A member 6	1.53853	-1.27689	2.27834
kctd7	potassium channel tetramerization domain containing 7	1.53731	-9.50237	1.96017
phb	prohibitin	1.53709	1.54101	2.05267
ftsj3	FtsJ RNA 2'-O-methyltransferase 3	1.53669	1.74761	2.63243
LOC108884424	RNA exonuclease 4	1.53586	2.3816	1.93111
LOC108891736	carbohydrate sulfotransferase 8	1.53487	-1.85914	1.5613
nfkbiz	nuclear factor of kappa light polypeptide gene enhancer in B-cells inhibitor, zeta	1.53487	1.61244	-2.48727
ssbp2a	single stranded DNA binding protein 2a	1.53474	2.62827	1.83784
mtfmt	mitochondrial methionyl-tRNA formyltransferase	1.53457	1.65039	2.08398
LOC127139081	U2 spliceosomal RNA	1.53302	-1.05855	2.14876
LOC108877796	protein phosphatase 1 regulatory subunit 3E	1.5324	2.16392	1.82623
eppk1	epiplakin 1	1.53188	1.25191	1.91635
LOC108880771	cytohesin-3	1.53183	2.02554	1.7941
LOC108875946	arf-GAP with dual PH domain-containing protein 2	1.53166	14.7186	2.94698
LOC108893044	mitochondrial-processing peptidase subunit alpha-like	1.53156	1.59363	2.3791
robo3	roundabout, axon guidance receptor, homolog 3 (Drosophila)	1.5302	-1.24204	-2.62567
larp1b	La ribonucleoprotein 1B	1.52989	1.94641	2.5478
hars	histidyl-tRNA synthetase	1.52952	1.51637	2.0311
meltf	melanotransferrin	1.52923	1.78061	3.2512
tns2a	tensin 2a	1.52885	1.39507	1.55785
LOC127142940	small nucleolar RNA SNORD97	1.52877	-1.03538	1.45319
rars1	arginyl-tRNA synthetase 1	1.52797	1.30908	2.15261
LOC108901990	cell division cycle-associated 7-like protein	1.52767	2.07993	1.01983
abcg2d	ATP-binding cassette, sub-family G (WHITE), member 2d	1.52697	1.35374	4.05949
spata5	spermatogenesis associated 5	1.52175	2.17369	2.1472
gfer	growth factor, augmenter of liver regeneration (ERV1 homolog, S. cerevisiae)	1.52121	1.83674	2.84199
mknk2b	MAPK interacting serine/threonine kinase 2b	1.52051	1.75354	2.30597
polr3c	polymerase (RNA) III (DNA directed) polypeptide C	1.51911	2.32076	2.35073
LOC108892958	diacylglycerol kinase zeta-like	1.51753	2.11732	1.01236
LOC108889861	uncharacterized LOC108889861	1.51697	3.57081	1.64487
LOC108890044	E3 ubiquitin/ISG15 ligase TRIM25	1.51697	-1.30659	-2.47198
myh11a	myosin, heavy chain 11a, smooth muscle	1.51655	1.50874	3.18043
LOC127143732	small nucleolar RNA SNORD49	1.51655	1.44879	2.41429
LOC108902884	galectin-9	1.51549	1.63963	2.35492
serpine1	serpin peptidase inhibitor, clade E (nexin, plasminogen activator inhibitor type 1), member 1	1.51452	1.83541	2.11627
LOC108887873	relaxin-3 receptor 1-like	1.51363	3.76366	3.05853
vegfaa	vascular endothelial growth factor Aa	1.51354	1.73123	2.22318
rab3da	RAB3D, member RAS oncogene family, a	1.51294	2.44485	3.09375
ppm1e	protein phosphatase, Mg2+/Mn2+ dependent, 1E	1.51262	1.49149	2.11925
LOC108883855	transferrin receptor protein 1	1.51146	1.93783	2.00809
LOC108883313	uncharacterized LOC108883313	1.51074	3.0945	5.47845
cand2	cullin-associated and neddylation-dissociated 2 (putative)	1.51074	-1.89395	2.88609
sepsecs	Sep (O-phosphoserine) tRNA:Sec (selenocysteine) tRNA synthase	1.50997	1.87132	3.13209
LOC108876645	melanotransferrin	1.50729	1.76971	3.30753
ddx54	DEAD (Asp-Glu-Ala-Asp) box polypeptide 54	1.50724	2.05692	2.03632
LOC108888561	uncharacterized LOC108888561	1.50688	2.15612	2.69589
cers4a	ceramide synthase 4a	1.5062	1.28937	1.45491
dhx33	DEAH (Asp-Glu-Ala-His) box polypeptide 33	1.50552	2.1047	1.97366
si:ch211-137a8.4	uncharacterized abhydrolase domain-containing protein DDB_G0269086	1.50393	-1.88819	1.04489
mri1	methylthioribose-1-phosphate isomerase 1	1.50381	1.84378	2.90896
LOC108897211	signal transducer and activator of transcription 4	1.50339	3.0298	1.05499
rab3db	RAB3D, member RAS oncogene family, b	1.50326	2.04099	2.60588
lsm7	LSM7 homolog, U6 small nuclear RNA and mRNA degradation associated	1.50237	2.03806	1.27329
nat16l	N-acetyltransferase 16, like	1.50228	9.10742	-4.46313
pklr	pyruvate kinase L/R	1.50228	-1.55854	3.42985
LOC108900104	neuronal membrane glycoprotein M6-a	1.50228	2.19583	3.50739
ptdss1a	phosphatidylserine synthase 1a	1.50207	1.47018	2.1218
LOC108876541	neural cell adhesion molecule L1-like protein	1.50165	-1.01164	-1.12784
fam185a	family with sequence similarity 185 member A	1.50137	1.62024	3.92843
cry1b	cryptochrome circadian regulator 1b	1.50078	1.59459	2.2632
endouc	endonuclease, polyU-specific C	1.49944	2.45645	4.67132
zufsp	zinc finger containing ubiquitin peptidase 1	1.49938	1.42634	2.12171
LOC108886797	actin-binding LIM protein 1	1.49938	1.8671	2.26939
tspan15	tetraspanin 15	1.49697	2.0837	-1.01094
si:ch1073-184j22.2	dual specificity protein phosphatase 18	1.49697	1.52384	3.28363
LOC127142133	alpha-N-acetylglucosaminidase	1.49697	1.09629	-2.32678
rpa3	replication protein A3	1.49679	2.00898	1.14699
rbis	ribosomal biogenesis factor	1.49519	2.06344	1.82752
LOC108887145	uncharacterized LOC108887145	1.49508	-1.12602	-2.91979
LOC108885232	transcription initiation factor TFIID subunit 4	1.49439	1.08501	2.60508
ptafr	platelet-activating factor receptor	1.49277	7.01827	4.27145
LOC108872917	ankyrin repeat and SOCS box protein 5	1.49094	1.90195	-2.18875
LOC108885406	uncharacterized LOC108885406	1.49094	4.41044	2.11842
slc17a6b	solute carrier family 17 member 6b	1.49094	6.0889	-1.89557
LOC108901122	phosphatidylinositol 4-phosphate 5-kinase type-1 beta	1.49094	-1.56447	-1.23939
kazald3	Kazal-type serine peptidase inhibitor domain 3	1.49035	-1.23043	-3.84041
pik3c2g	phosphatidylinositol-4-phosphate 3-kinase catalytic subunit type 2 gamma	1.48893	2.13284	1.93059
LOC108881715	glycine--tRNA ligase-like	1.48808	1.46806	2.06891
cadm4	cell adhesion molecule 4	1.48749	1.95597	2.12508
nop10	NOP10 ribonucleoprotein homolog (yeast)	1.48709	1.522	2.91731
LOC108885759	ribosome biogenesis protein SLX9 homolog	1.48706	1.12865	2.11029
rps6kal	ribosomal protein S6 kinase a, like	1.48702	1.1142	2.24013
cdkn2a/b	cyclin-dependent kinase inhibitor 2A/B (p15, inhibits CDK4)	1.48459	2.31738	2.20599
pnpla4	patatin-like phospholipase domain containing 4	1.48361	1.54892	2.16587
otc	ornithine transcarbamylase	1.4832	1.87911	3.3488
aprt	adenine phosphoribosyltransferase	1.48256	1.7314	1.64925
pappaa	pregnancy-associated plasma protein A, pappalysin 1a	1.48171	-1.85525	-3.80324
tmem97	transmembrane protein 97	1.48122	1.22487	2.10017
LOC108899374	cytochrome P450 3A56	1.48113	4.45009	1.64017
vstm4b	V-set and transmembrane domain containing 4b	1.48048	-1.0268	1.97062
si:ch211-28p3.4	tripartite motif-containing protein 16	1.47844	1.76477	4.28154
LOC108877594	zinc finger CCCH domain-containing protein 7B-like	1.47843	2.03658	2.17479
xpot	exportin, tRNA (nuclear export receptor for tRNAs)	1.47803	1.4952	2.18743
kcnq5b	potassium voltage-gated channel, KQT-like subfamily, member 5b	1.47798	2.30132	1.26382
LOC108901712	butyrophilin subfamily 3 member A2	1.47777	2.02248	2.07695
wars1	tryptophanyl-tRNA synthetase 1	1.47728	1.50353	2.05186
LOC108884292	phosphoglycerate mutase 1	1.47689	1.74515	2.55388
rhbdd1	rhomboid domain containing 1	1.47638	1.87683	2.41568
LOC108873998	guanine nucleotide-binding protein G(q) subunit alpha	1.47585	1.84157	1.82852
LOC108886928	uncharacterized LOC108886928	1.47491	2.42433	1.47082
wnt7bb	wingless-type MMTV integration site family, member 7Bb	1.47377	2.48097	2.40756
cnpy1	canopy FGF signaling regulator 1	1.47217	1.53863	1.73855
sfxn4	sideroflexin 4	1.47164	1.66465	2.22655
hoxa13a	homeobox A13a	1.47022	1.69668	2.38479
s1pr5a	sphingosine-1-phosphate receptor 5a	1.46928	2.49987	1.28167
LOC108892547	latent-transforming growth factor beta-binding protein 2	1.46619	1.23286	1.80847
gfm1	G elongation factor, mitochondrial 1	1.46364	1.9349	2.13808
add3b	adducin 3 (gamma) b	1.46352	3.14598	1.38002
LOC108896731	cytochrome c oxidase assembly factor 1 homolog	1.46256	2.22895	1.92698
tncb	tenascin Cb	1.46239	1.18787	-2.01771
tomm20b	translocase of outer mitochondrial membrane 20b	1.45794	1.83765	2.24905
hsp90aa1.1	heat shock protein 90, alpha (cytosolic), class A member 1, tandem duplicate 1	1.45759	2.15833	2.20746
dock10	dedicator of cytokinesis 10	1.45733	1.01871	-2.54203
pde4ba	phosphodiesterase 4B, cAMP-specific a	1.45712	1.33683	2.18476
LOC108896863	intersectin-2-like	1.45684	1.93285	2.16733
zgc:154093	uncharacterized protein LOC777623 homolog	1.4556	1.49505	5.14842
LOC108884033	uncharacterized LOC108884033	1.4556	-1.10807	2.24637
gng2	guanine nucleotide binding protein (G protein), gamma 2	1.4556	2.26951	-1.10966
ndufaf6	NADH:ubiquinone oxidoreductase complex assembly factor 6	1.45423	1.46606	2.25597
nol8	nucleolar protein 8	1.45277	2.52538	2.82206
shbg	sex hormone-binding globulin	1.45274	1.03187	1.54731
LOC108875237	ras-related protein Rab-19	1.45251	1.88595	3.004
LOC108876321	calcium homeostasis modulator protein 5	1.45251	5.4852	1.28735
baiap2b	BAR/IMD domain containing adaptor protein 2b	1.45251	1.06011	3.16257
LOC108886287	uncharacterized LOC108886287	1.45251	4.84042	-1.8877
slc26a5	solute carrier family 26 member 5	1.44893	1.80958	2.02291
LOC108886781	retinol dehydrogenase 13	1.44782	2.01529	2.0484
coq8aa	coenzyme Q8A, genome duplicate a	1.44773	1.62529	1.63397
rnaseh2c	ribonuclease H2, subunit C	1.44628	2.11823	1.44757
LOC108898943	advillin	1.44617	1.35374	1.63017
gys1	glycogen synthase 1 (muscle)	1.44279	1.45453	2.65966
LOC108899188	probable UDP-sugar transporter protein SLC35A4	1.44243	1.19146	2.18708
clgn	calmegin	1.43986	1.92932	2.2415
hpda	4-hydroxyphenylpyruvate dioxygenase a	1.43849	-1.16258	2.05876
LOC108873824	ceramide transfer protein	1.43805	2.34605	2.33
mrpl57	mitochondrial ribosomal protein L57	1.43797	1.63707	2.08931
LOC108881466	activin receptor type-1B	1.43789	1.76282	1.28121
pttg1	PTTG1 regulator of sister chromatid separation, securin	1.43767	2.33918	1.19527
dhx38	DEAH (Asp-Glu-Ala-His) box polypeptide 38	1.43746	1.44973	2.07896
slc7a3a	solute carrier family 7 member 3a	1.43716	1.61915	2.26758
LOC108881305	zinc finger protein 33A	1.43711	-1.33397	-1.94047
rmnd1	required for meiotic nuclear division 1 homolog	1.43636	1.76335	2.39005
snapc1b	small nuclear RNA activating complex, polypeptide 1b	1.43571	2.06141	-1.1141
il13ra2	interleukin 13 receptor, alpha 2	1.43526	1.75196	2.85079
rrad	Ras-related associated with diabetes	1.43419	4.30451	5.55935
LOC108886502	transmembrane protein 82	1.43391	2.42776	1.91547
evla	Enah/Vasp-like a	1.43383	2.38205	2.77505
ND3	NADH dehydrogenase subunit 3	1.43244	1.62666	2.84107
slc1a5	solute carrier family 1 member 5	1.43121	1.40459	2.09177
si:dkey-71l1.1	uncharacterized protein LOC569883 homolog	1.43056	2.14425	2.17524
znf385a	zinc finger protein 385A	1.43032	3.51796	3.99672
LOC108873346	dehydrogenase/reductase SDR family member 13-like	1.42969	1.35036	2.00981
lnx1	ligand of numb-protein X 1	1.42891	2.33675	1.11592
LOC127143401	uncharacterized LOC127143401	1.42839	-1.0015	-2.08948
rpp25l	ribonuclease P/MRP 25 subunit-like	1.4282	1.81802	1.09512
LOC127142689	U2 spliceosomal RNA	1.42748	1.08976	2.2725
strn	striatin, calmodulin binding protein	1.42616	1.38958	1.70346
nfs1	NFS1 cysteine desulfurase	1.42552	1.71753	2.1328
LOC108892214	ATPase H+/K+ transporting subunit alpha	1.42504	3.12203	3.31452
rbp5	retinol binding protein 1a, cellular	1.42448	2.369	1.56524
arhgap9	Rho GTPase activating protein 9	1.42448	5.4899	2.39898
LOC108900149	multidrug and toxin extrusion protein 1	1.42448	2.5929	1.39596
LOC108876550	proliferation-associated protein 2G4	1.42437	1.83375	2.0137
trim13	tripartite motif containing 13	1.42428	-1.34113	-1.46892
bdnf	brain-derived neurotrophic factor	1.42418	1.16682	1.19708
prkcha	protein kinase C, eta, a	1.42319	3.04287	2.33678
LOC108873726	serine/threonine-protein kinase DCLK2	1.42234	2.79946	3.22655
atxn7l1	ataxin 7-like 1	1.42234	1.80804	5.37339
wdr6	WD repeat domain 6	1.4219	1.99873	2.63335
LOC108897393	serine protease HTRA1A	1.4218	1.64652	2.19423
cdkn1a	cyclin-dependent kinase inhibitor 1A	1.42106	2.52735	1.62894
cep112	centrosomal protein 112	1.421	2.28092	1.48856
LOC127143283	small nucleolar RNA SNORD10	1.42093	1.4536	3.23795
lsm12b	LSM12 homolog b	1.42075	1.41205	2.31473
map4k2	mitogen-activated protein kinase kinase kinase kinase 2	1.42008	1.8287	2.55377
rtn1a	reticulon 1a	1.41993	1.9306	2.76583
hip1	huntingtin interacting protein 1	1.41949	1.44453	2.11697
LOC108876676	unconventional myosin-Va	1.41914	1.48968	2.1563
nars2	asparaginyl-tRNA synthetase 2, mitochondrial	1.41904	1.94546	3.42138
LOC108886989	general transcription factor IIE subunit 1-like	1.41899	1.19124	2.67776
serpinh1b	serpin peptidase inhibitor, clade H (heat shock protein 47), member 1b	1.41865	1.10474	2.59756
mrm1	mitochondrial rRNA methyltransferase 1 homolog (S. cerevisiae)	1.41788	2.3618	2.77243
LOC108878453	phospholipid-transporting ATPase ID	1.41759	1.88426	2.57982
LOC108875454	mitochondrial-processing peptidase subunit alpha-like	1.41747	1.85658	2.53454
ap4e1	adaptor related protein complex 4 subunit epsilon 1	1.41675	1.64827	1.60726
ppil1	peptidylprolyl isomerase (cyclophilin)-like 1	1.41624	1.50547	2.02737
LOC108891224	cGMP-specific 3',5'-cyclic phosphodiesterase-like	1.41583	1.73107	3.31823
LOC108901506	LIM and calponin homology domains-containing protein 1	1.41316	2.35204	1.07981
ddx56	DEAD (Asp-Glu-Ala-Asp) box helicase 56	1.40986	1.62447	2.48198
LOC108888690	electrogenic aspartate/glutamate antiporter SLC25A12, mitochondrial	1.40985	2.67909	2.87686
ptpn9a	protein tyrosine phosphatase non-receptor type 9a	1.40939	1.64865	1.4775
ddx55	DEAD (Asp-Glu-Ala-Asp) box polypeptide 55	1.40938	2.65549	1.76295
cdc20	cell division cycle 20 homolog	1.4092	2.44518	1.50088
trnat-ugu	transfer RNA threonine (anticodon UGU)	1.40885	4.48916	11.5784
LOC108877497	SRY-box transcription factor 13	1.40885	5.91448	3.21692
LOC108900646	transmembrane protein 163	1.40885	3.36084	-2.5903
cdc123	cell division cycle 123 homolog (S. cerevisiae)	1.4085	1.77232	2.14505
rc3h2	ring finger and CCCH-type domains 2	1.40803	1.22634	2.32027
egr3	early growth response 3	1.40767	2.64926	2.55241
kcnk5a	potassium channel, subfamily K, member 5a	1.40607	2.50347	-1.29485
gpd2	glycerol-3-phosphate dehydrogenase 2 (mitochondrial)	1.4056	1.63004	2.31337
LOC108897725	cytochrome P450 1A1	1.40559	1.48418	5.10186
apba2a	amyloid beta (A4) precursor protein-binding, family A, member 2a	1.40462	1.31841	3.31581
rab3b	RAB3B, member RAS oncogene family	1.40462	5.19561	2.54275
ets1	v-ets avian erythroblastosis virus E26 oncogene homolog 1	1.40348	2.09381	1.72451
alkbh2	alkB homolog 2, alpha-ketoglutarate dependent dioxygenase	1.40296	2.54352	1.86904
foxc1a	forkhead box C1a	1.40278	-2.96225	-2.53133
kcnc2	potassium voltage-gated channel, Shaw-related subfamily, member 2	1.40162	1.97473	2.52475
mfsd2ab	MFSD2 lysolipid transporter A, lysophospholipid b	1.4004	1.58757	2.24435
LOC108898741	synaptic vesicle membrane protein VAT-1 homolog	1.39954	1.62754	2.35837
qars1	glutaminyl-tRNA synthetase 1	1.39571	1.4635	2.10715
zgc:113307	uncharacterized protein LOC553753 homolog	1.39549	-1.2892	-6.41187
tufm	Tu translation elongation factor, mitochondrial	1.39419	1.4318	2.12761
ddah2	dimethylarginine dimethylaminohydrolase 2	1.39369	2.45792	1.20488
cdca7b	cell division cycle associated 7b	1.39328	2.33177	-1.09342
LOC108886134	uncharacterized LOC108886134	1.39278	-1.02512	2.17555
LOC108894048	mesenteric estrogen-dependent adipogenesis protein	1.3927	1.19693	2.03005
LOC108892885	thymosin beta-12	1.39264	1.76835	3.46324
fstl3	follistatin-like 3 (secreted glycoprotein)	1.39122	1.4432	1.7219
lsm5	LSM5 homolog, U6 small nuclear RNA and mRNA degradation associated	1.39053	2.03881	1.31097
gcn1	GCN1 activator of EIF2AK4	1.39001	1.40694	2.03966
rab3ab	RAB3A, member RAS oncogene family, b	1.38799	1.95631	2.16259
LOC108886871	cytochrome c oxidase assembly factor 3 homolog, mitochondrial	1.38786	1.43551	2.07016
LOC108878271	uncharacterized LOC108878271	1.38736	-2.89036	-1.73737
smtnb	smoothelin b	1.38721	1.29036	1.08462
cars1	cysteinyl-tRNA synthetase 1	1.38712	1.61856	3.04111
LOC108886974	glyceraldehyde-3-phosphate dehydrogenase	1.38548	1.21397	5.40185
LOC108889960	sideroflexin-4	1.38496	2.51452	1.7636
elp2	elongator acetyltransferase complex subunit 2	1.3847	1.54764	2.11839
LOC108886066	mitochondrial dicarboxylate carrier	1.38405	1.42952	2.20328
tapbpl	TAP binding protein like	1.384	1.76132	2.07696
LOC108884041	keratin, type I cytoskeletal 18	1.38278	1.61933	5.14397
LOC108887065	FAD-linked sulfhydryl oxidase ALR-like	1.38237	1.75611	2.84842
LOC108878474	arrestin domain-containing protein 3	1.38223	1.96729	3.50704
LOC108891666	ERBB receptor feedback inhibitor 1	1.38223	3.83606	3.31784
LOC108890574	membrane-associated guanylate kinase, WW and PDZ domain-containing protein 1-like	1.38178	3.48912	1.65029
hoxa13b	homeobox A13b	1.38178	1.11273	1.43235
LOC127143282	small nucleolar RNA SNORD61	1.38178	3.22249	2.57815
LOC127139325	uncharacterized LOC127139325	1.38147	-1.08672	2.75464
ndrg3a	ndrg family member 3a	1.37964	1.38744	2.07977
LOC108876790	fatty acid synthase-like	1.37945	1.16435	2.00936
atrnl1a	attractin-like 1a	1.379	-2.89347	-1.87504
si:ch73-70k4.1	FA core complex associated protein 20	1.379	1.51442	2.35819
tspan36	tetraspanin 36	1.37822	1.29281	1.62893
tet3	tet methylcytosine dioxygenase 3	1.37798	1.66892	2.22774
dis3l	DIS3 like exosome 3'-5' exoribonuclease	1.37651	-1.34921	-2.94015
sema3aa	sema domain, immunoglobulin domain (Ig), short basic domain, secreted, (semaphorin) 3Aa	1.37533	1.93734	2.21634
lg10h15orf61	linkage group 10 C15orf61 homolog	1.37533	2.37619	2.13502
sall4	spalt-like transcription factor 4	1.37487	1.78262	2.2549
acta1a	actin alpha 1, skeletal muscle a	1.3736	1.90447	-1.71094
LOC108882584	uncharacterized LOC108882584	1.3734	1.90134	3.13396
zbtb2b	zinc finger and BTB domain containing 2b	1.37304	2.00464	-1.04235
LOC108890945	uncharacterized LOC108890945	1.37273	2.0033	3.10229
LOC108893556	aquaporin-11	1.37163	1.16507	-2.43666
pgm2	phosphoglucomutase 2	1.37157	1.64606	2.38791
apoob	apolipoprotein O, b	1.36921	2.27697	2.31288
LOC108899017	L-seryl-tRNA(Sec) kinase	1.36847	1.50288	1.07131
wu:fe05a04	zinc finger protein 460	1.36685	1.31545	2.02457
hsf5	heat shock transcription factor family member 5	1.36677	-1.04694	2.02039
si:dkey-178e17.1	tricarboxylate transport protein B, mitochondrial	1.3663	3.27706	6.31717
ognb	osteoglycin, paralog b	1.3663	1.09047	2.26647
umodl1	uromodulin-like 1	1.3663	-2.11919	3.20038
nipsnap3a	nipsnap homolog 3A (C. elegans)	1.36535	1.83885	2.68286
mpped2a	metallophosphoesterase domain containing 2a	1.36443	2.5192	-3.16483
ero1a	endoplasmic reticulum oxidoreductase 1 alpha	1.36411	2.9322	3.37826
zic2a	zic family member 2 (odd-paired homolog, Drosophila), a	1.36347	2.28102	4.60856
LOC108877994	heat shock 70 kDa protein 1-like	1.36343	1.52723	2.22153
lpl	lipoprotein lipase	1.36225	2.72593	3.89724
LOC108877459	CCN family member 1-like	1.36136	1.06011	1.08768
caiap	CARD- and ANK-containing Inflammasome Adaptor Protein	1.36136	3.35297	2.53514
adgrf3a	adhesion G protein-coupled receptor F3a	1.36136	1.57606	-1.01936
LOC108889329	tripartite motif-containing protein 16-like	1.36136	-1.35503	1.15989
LOC127142028	28S ribosomal RNA	1.36136	-1.55465	9.43795
LOC127142861	uncharacterized LOC127142861	1.3595	4.28902	2.13259
col27a1a	collagen, type XXVII, alpha 1a	1.35937	1.6633	1.74482
LOC108890261	phosphatidylinositol N-acetylglucosaminyltransferase subunit P	1.35914	1.43086	1.01995
LOC108891512	AMSH-like protease	1.35914	-1.28967	2.7232
LOC108880954	ATP-dependent 6-phosphofructokinase, platelet type	1.35887	1.52489	2.31818
LOC127139082	U2 spliceosomal RNA	1.35813	-1.04693	2.32668
LOC108878924	uridine-cytidine kinase 2-A	1.35574	5.91448	-1.61544
LOC108895456	TNF receptor-associated factor 2	1.35574	-2.06359	3.1141
tpgs2	tubulin polyglutamylase complex subunit 2	1.35574	-1.75151	-5.76628
trmo	tRNA methyltransferase O	1.35502	1.15669	2.00781
si:ch211-278j3.3	E3 ubiquitin-protein ligase RNF19B	1.35406	2.16019	1.36511
slc43a1b	solute carrier family 43 member 1b	1.35336	1.33293	1.7719
gpr4	G protein-coupled receptor 4	1.35314	1.25689	5.31332
LOC108876783	zinc finger protein 70	1.35314	-1.7755	-2.3873
LOC108901400	monocarboxylate transporter 2	1.35207	2.07308	4.07062
dcn	decorin	1.35196	1.40258	4.88996
ch25h	cholesterol 25-hydroxylase	1.35177	1.97174	-3.05102
ptger4b	prostaglandin E receptor 4 (subtype EP4) b	1.35043	2.11648	1.36097
fam8a1a	family with sequence similarity 8 member A1a	1.3496	1.13832	2.01264
LOC108892212	heat shock 70 kDa protein 1-like	1.34802	1.44657	5.34616
LOC127142939	small nucleolar RNA SNORA19	1.34802	1.64839	1.73665
LOC108892799	zinc finger protein 782	1.348	-1.26846	-2.04763
LOC108878430	transforming acidic coiled-coil-containing protein 1	1.34708	2.05774	1.71923
mrm2	mitochondrial rRNA methyltransferase 2	1.34692	2.64227	1.87111
tcaim	T cell activation inhibitor, mitochondrial	1.34623	-2.26091	-1.51887
sh3bp4a	SH3-domain binding protein 4a	1.3454	1.4268	-1.63373
LOC108882294	E3 ubiquitin-protein ligase TRIM21	1.3454	2.93609	1.05592
LOC127142031	28S ribosomal RNA	1.3454	-1.38501	8.11417
LOC127142039	28S ribosomal RNA	1.3454	-1.21536	8.11417
LOC127142246	uncharacterized LOC127142246	1.3454	-1.54704	8.00397
si:dkey-7l6.3	uncharacterized si:dkey-7l6.3	1.34464	-2.38477	-1.23935
ahcyl2b	adenosylhomocysteinase like 2b	1.34463	1.61732	2.68731
tmem163a	transmembrane protein 163a	1.34383	1.53817	2.31607
LOC108902994	hemicentin-2	1.34319	2.31175	1.6349
zgc:112332	uncharacterized protein LOC553712 homolog	1.34209	1.06961	2.10859
LOC108898520	coilin	1.34125	2.03948	1.13293
LOC108890588	aldo-keto reductase family 1 member D1	1.34044	1.43217	3.65728
LOC108877237	homeobox protein Hox-A10	1.33975	1.19287	3.71164
LOC108901353	tetraspanin-8	1.33895	1.65474	1.95391
slc25a10b	solute carrier family 25 member 10b	1.33889	1.74574	2.15508
eif2b5	eukaryotic translation initiation factor 2B, subunit 5 epsilon	1.33889	1.71887	2.00471
ccdc18	coiled-coil domain containing 18	1.33883	2.17799	-1.01551
LOC108876706	mucin-2	1.33639	1.34752	2.29344
acot11b	acyl-CoA thioesterase 11b	1.33563	-2.45903	-2.7931
LOC108877984	heat shock 70 kDa protein 1	1.33563	1.95295	7.90124
zgc:91890	solute carrier family 52, riboflavin transporter, member 3-B	1.33535	1.5568	2.07887
LOC108884661	tumor-associated calcium signal transducer 2	1.33486	2.26075	1.13374
LOC127143424	uncharacterized LOC127143424	1.33486	-1.46187	-2.26071
LOC108891275	S-adenosylmethionine synthase-like	1.33442	3.50923	4.82053
pth1r	parathyroid hormone 1 receptor	1.3326	1.62991	6.12092
slc23a2	solute carrier family 23 member 2	1.33215	1.30419	2.58123
has1	hyaluronan synthase 1	1.32922	1.41992	2.00319
mideasb	mitotic deacetylase associated SANT domain protein b	1.32788	2.34074	2.58626
helq	helicase, POLQ like	1.32657	1.52465	2.27843
LOC108885318	thiosulfate sulfurtransferase/rhodanese-like domain-containing protein 2	1.32511	2.20381	1.17105
elof1	elongation factor 1	1.3251	-2.462	-1.98942
LOC108885547	transcription factor che-1	1.32412	-2.3831	-1.57621
cldn2	claudin 2	1.32209	1.7388	2.4775
si:dkey-177p2.18	phospholipase B1, membrane-associated	1.32209	1.98962	2.4639
LOC127142053	28S ribosomal RNA	1.32209	-1.43041	8.36959
LOC127142682	small nucleolar RNA SNORD101	1.32209	3.06175	1.00001
LOC108883840	myocilin	1.32208	1.15593	2.61161
LOC108895812	protein FAM177A1	1.32156	2.80039	5.24763
crk	v-crk avian sarcoma virus CT10 oncogene homolog	1.32145	1.61101	1.88621
slc25a25a	solute carrier family 25 member 25a	1.32119	2.247	-1.49602
cables2b	Cdk5 and Abl enzyme substrate 2b	1.32067	1.83551	1.39692
necap1	NECAP endocytosis associated 1	1.31964	1.68325	-2.11481
lef1	lymphoid enhancer-binding factor 1	1.31947	1.80757	3.16374
LOC108884528	MLLT6, PHD finger containing	1.31946	1.68508	2.42601
rnf170	ring finger protein 170	1.31892	1.45309	2.05241
LOC108875774	zeta-sarcoglycan-like	1.31771	-1.98282	-1.38075
LOC108898039	AT-rich interactive domain-containing protein 1B-like	1.3157	1.4026	-2.28539
rsrc1	arginine/serine-rich coiled-coil 1	1.31522	1.23012	2.01301
hoxc12a	homeobox C12a	1.3151	1.17439	-1.01133
rnft2	ring finger protein, transmembrane 2	1.31396	1.21939	2.14433
dcp1a	decapping mRNA 1A	1.31361	1.54103	1.81444
styx	serine/threonine/tyrosine interacting protein	1.31361	2.47594	1.97042
kif1ab	kinesin family member 1Ab	1.31332	2.99714	5.02221
ehbp1l1b	EH domain binding protein 1-like 1b	1.313	-3.62697	4.02724
dusp6	dual specificity phosphatase 6	1.31287	2.43214	3.31993
eef2kmt	eukaryotic elongation factor 2 lysine methyltransferase	1.31185	2.49399	1.86865
LOC127142771	uncharacterized LOC127142771	1.31114	-4.24919	-1.71094
dync1li1	dynein, cytoplasmic 1, light intermediate chain 1	1.30977	1.6054	2.0616
sh2b3	SH2B adaptor protein 3	1.30883	1.70633	1.84941
LOC108889464	ras-related protein Rab-27B	1.30829	1.63568	1.53851
ugp2b	UDP-glucose pyrophosphorylase 2b	1.30795	1.85865	2.08544
LOC127142304	small nucleolar RNA SNORA3/SNORA45 family	1.30588	-1.21536	3.71164
zrsr2	zinc finger (CCCH type), RNA-binding motif and serine/arginine rich 2	1.30572	2.34851	2.06084
LOC108872447	zinc finger protein 431	1.30468	1.06452	-3.34744
LOC108900594	beta-1,3-galactosyltransferase 1	1.3041	-3.09606	1.30462
LOC127142764	uncharacterized LOC127142764	1.30353	-2.60037	-1.38879
si:ch73-60h1.1	calcium/calmodulin-dependent protein kinase type IV	1.30309	1.67873	2.07697
LOC108893026	neutral amino acid transporter A-like	1.30254	1.37195	2.01236
LOC108880956	Krueppel-like factor 6	1.30132	1.53308	1.84701
rgs3a	regulator of G protein signaling 3a	1.30046	1.99119	1.7211
cdcp1a	CUB domain containing protein 1a	1.30031	1.58507	2.21282
slc39a14	solute carrier family 39 member 14	1.29999	1.32081	2.03781
mafk	v-maf avian musculoaponeurotic fibrosarcoma oncogene homolog K	1.29959	2.54739	2.76171
ND4L	NADH dehydrogenase subunit 4L	1.2995	2.05493	19.1924
ND5	NADH dehydrogenase subunit 5	1.29946	1.7297	5.48834
LOC108902554	thiamine transporter 1-like	1.29945	2.04848	1.85031
LOC108899982	threonine synthase-like 1	1.2964	2.86276	2.56935
higd1a	HIG1 hypoxia inducible domain family, member 1A	1.29616	1.89298	2.59194
tefb	TEF transcription factor, PAR bZIP family member b	1.29596	1.40792	4.66035
eno1a	enolase 1a, (alpha)	1.29504	1.58705	2.56992
dnajc28	DnaJ (Hsp40) homolog, subfamily C, member 28	1.294	-3.86986	-2.52571
LOC108875479	isocitrate dehydrogenase [NAD] subunit gamma, mitochondrial	1.29395	1.8979	1.45611
zbtb22b	zinc finger and BTB domain containing 22b	1.29395	-3.20784	-1.09859
LOC108878700	uncharacterized LOC108878700	1.29324	1.25654	-2.75593
LOC108890063	glucocorticoid modulatory element-binding protein 1	1.29273	-1.22927	3.99672
LOC127142896	uncharacterized LOC127142896	1.29273	-1.07932	2.42832
trim16	tripartite motif containing 16	1.29262	2.19055	1.68718
slc7a8a	solute carrier family 7 member 8a	1.2918	1.746	4.00899
clmpb	CXADR like membrane protein b	1.28918	-1.05471	2.25845
ptprdb	protein tyrosine phosphatase receptor type Db	1.28721	-1.01596	2.08995
spns3	SPNS lysolipid transporter 3, sphingosine-1-phosphate (putative)	1.28603	-1.48015	-3.4246
bmpr1bb	bone morphogenetic protein receptor, type IBb	1.28595	1.57388	2.85073
nab2	NGFI-A binding protein 2 (EGR1 binding protein 2)	1.28561	2.28834	1.33051
LOC108898553	proteasome activator complex subunit 3	1.28498	-1.01427	2.73035
si:dkey-7k24.5	somatomedin-B and thrombospondin type-1 domain-containing protein	1.28481	4.18673	2.40026
srr	serine racemase	1.28481	1.00531	2.31447
pou3f2b	POU class 3 homeobox 2b	1.28395	5.35144	2.11394
LOC108890836	uncharacterized LOC108890836	1.28358	2.08967	1.10711
csgalnact1a	chondroitin sulfate N-acetylgalactosaminyltransferase 1a	1.28287	1.54115	2.72973
tfr1b	transferrin receptor 1b	1.28242	2.59731	3.34206
rbm25b	RNA binding motif protein 25b	1.28208	1.13248	2.07523
smurf1	SMAD specific E3 ubiquitin protein ligase 1	1.28155	1.51803	1.33619
LOC108873758	uncharacterized LOC108873758	1.28099	-1.99258	-3.01513
LOC108883626	uncharacterized LOC108883626	1.28099	-2.60227	2.73605
LOC108896826	uncharacterized LOC108896826	1.28027	2.06889	4.0524
dhodh	dihydroorotate dehydrogenase	1.27905	1.63139	1.45672
LOC108891780	kinesin heavy chain	1.27758	1.6789	1.15259
trmt61a	tRNA methyltransferase 61A	1.27611	1.6341	3.00418
mesd	mesoderm development LRP chaperone	1.27583	1.57319	2.7835
LOC108895255	rho-related GTP-binding protein RhoE	1.27544	-1.01205	-3.01513
nfatc1	nuclear factor of activated T cells 1	1.27477	1.02844	2.37494
LOC108889511	dedicator of cytokinesis protein 3	1.27398	1.58	3.26455
them4	thioesterase superfamily member 4	1.27326	2.03912	3.09801
gsk3ba	glycogen synthase kinase 3 beta, genome duplicate a	1.27224	1.20323	1.83473
LOC108884591	uncharacterized LOC108884591	1.27171	3.6078	2.3412
rab24	RAB24, member RAS oncogene family	1.26979	1.28846	2.02284
adal	adenosine deaminase-like	1.26972	3.52811	1.14414
aldocb	aldolase C, fructose-bisphosphate, b	1.26954	1.91136	2.29682
dnajc5ab	DnaJ (Hsp40) homolog, subfamily C, member 5ab	1.26893	1.93621	1.59988
LOC108887446	zinc finger protein OZF	1.26869	1.79958	-2.0149
pgam1b	phosphoglycerate mutase 1b	1.2685	1.83591	2.37765
LOC127143233	NACHT, LRR and PYD domains-containing protein 3	1.26752	2.71479	1.85816
tshz3a	teashirt zinc finger homeobox 3a	1.26695	1.80648	2.33778
abcf1	ATP-binding cassette, sub-family F (GCN20), member 1	1.26492	1.50269	2.06238
fgd1	FYVE, RhoGEF and PH domain containing 1	1.26472	-1.83059	-1.74486
homer1b	homer scaffold protein 1b	1.26278	1.89963	3.16257
raph1b	Ras association (RalGDS/AF-6) and pleckstrin homology domains 1b	1.26264	1.14333	2.07985
LOC108886099	transmembrane protein 42	1.26208	1.61477	-1.44645
LOC108874794	nuclear factor 7, ovary-like	1.26098	-1.00671	-2.40882
afp4	antifreeze protein type IV	1.2602	1.20172	4.93537
ice1	KIAA0947-like (H. sapiens)	1.25944	1.34757	1.52018
LOC108902997	cell division cycle 37 homolog (S. cerevisiae)	1.25937	1.64109	2.16393
nsmfa	NMDA receptor synaptonuclear signaling and neuronal migration factor a	1.25786	-2.46271	-1.70003
LOC108899528	uncharacterized LOC108899528	1.25775	-1.9439	-4.67521
[truncated: 3,078 more rows]

## Sheet: Table S2
Table S2. Hub genes identified in modules significantly associated with SDDV infection
Gene Entrez ID	MM	GS
3703587	-0.863995	0.849824
3703591	-0.834657	0.803352
108872395	-0.982409	0.872229
108872423	-0.907881	0.945174
108872551	-0.875944	0.670019
108872575	-0.898305	0.959571
108872775	-0.922003	0.965097
108872960	-0.904876	0.636904
108872975	-0.809184	0.8777
108873287	-0.909483	0.978135
108873295	-0.919491	0.918895
108873357	-0.931998	0.882509
108873364	-0.86755	0.979247
108873507	-0.83361	0.990316
108873566	-0.88524	0.849239
108873736	-0.909212	0.941413
108873746	-0.803414	0.579588
108873787	-0.923336	0.974032
108873990	-0.874716	0.906503
108873992	-0.829756	0.971254
108874016	-0.800596	0.974993
108874020	-0.842672	0.897698
108874057	-0.901436	0.950284
108874617	-0.829176	0.955072
108874724	-0.821632	0.905798
108874942	-0.85177	0.975791
108875059	-0.918922	0.929018
108875136	-0.968603	0.798994
108875208	-0.861444	0.797157
108875304	-0.840368	0.803108
108875321	-0.858175	0.981257
108875474	-0.866395	0.822662
108875476	-0.814127	0.934557
108875550	-0.955975	0.950772
108875659	-0.821256	0.912302
108875713	-0.894275	0.866298
108875892	-0.809063	0.992015
108875903	-0.838046	0.908466
108875910	-0.85437	0.804417
108876076	-0.908618	0.961316
108876092	-0.85807	0.980175
108876296	-0.859445	0.809497
108876403	-0.889237	0.77215
108876550	-0.826405	0.960857
108876578	-0.857991	0.983622
108876645	-0.966824	0.857636
108876676	-0.960235	0.914427
108876715	-0.814144	0.791292
108876774	-0.814371	0.996627
108876818	-0.85776	0.917895
108876933	-0.958652	0.934779
108876951	-0.8118	0.895696
108876978	-0.850757	0.961435
108877038	-0.881314	0.99325
108877076	-0.921868	0.951898
108877307	-0.961061	0.872761
108877352	-0.904597	0.988346
108877951	-0.879783	0.850847
108877966	-0.880497	0.946529
108878055	-0.809144	0.875512
108878229	-0.811474	0.976066
108878242	-0.803565	0.94743
108878346	-0.929271	0.968039
108878419	-0.949749	0.878832
108878453	-0.95169	0.872573
108878491	-0.929367	0.918064
108878561	-0.849277	0.937657
108878571	-0.813562	0.950502
108878589	-0.815478	0.844632
108878598	-0.82287	0.983151
108878717	-0.868946	0.888983
108878761	-0.947259	0.920886
108878803	-0.854461	0.976793
108879013	-0.866119	0.978854
108879083	-0.813798	0.993427
108879090	-0.921683	0.819624
108879216	-0.875905	0.964177
108879220	-0.824355	0.98076
108879300	-0.832827	0.962217
108879458	-0.832491	0.990703
108879614	-0.836972	0.987414
108879853	-0.909069	0.973308
108880215	-0.807638	0.915208
108880218	-0.861859	0.967572
108880288	-0.908865	0.971693
108880300	-0.804723	0.627026
108880668	-0.873816	0.923388
108880776	-0.868909	0.991783
108880798	-0.832853	0.94936
108880861	-0.92835	0.718102
108880866	-0.870443	0.911066
108881009	-0.841921	0.74443
108881189	-0.811108	0.943409
108881378	-0.82805	0.987072
108881559	-0.86306	0.893102
108881715	-0.934675	0.855215
108881718	-0.823178	0.967795
108881788	-0.911429	0.968618
108881861	-0.816403	0.977944
108882067	-0.849988	0.994277
108882085	-0.915259	0.933245
108882113	-0.885507	0.779789
108882517	-0.813332	0.893775
108882556	-0.803461	0.988345
108882620	-0.870232	0.992197
108882806	-0.917447	0.861531
108882808	-0.903473	0.956176
108882912	-0.803761	0.990954
108883033	-0.817453	0.855763
108883133	-0.835985	0.85254
108883256	-0.89139	0.976549
108883402	-0.881592	0.914093
108883459	-0.903325	0.941628
108883657	-0.858602	0.909344
108883734	-0.800449	0.996232
108883754	-0.924156	0.743881
108883777	-0.829951	0.992332
108883840	-0.92942	0.66636
108883871	-0.814827	0.565773
108884041	-0.943521	0.726707
108884081	-0.964644	0.921368
108884293	-0.829918	0.87388
108884312	-0.954751	0.956016
108884388	-0.925687	0.777233
108884493	-0.931431	0.919603
108885013	-0.861477	0.929305
108885020	-0.917682	0.805617
108885131	-0.885783	0.906014
108885293	-0.815215	0.76311
108885300	-0.85152	0.698784
108885309	-0.921234	0.896535
108885349	-0.948844	0.901333
108885450	-0.926151	0.960751
108885528	-0.841177	0.856578
108885578	-0.804047	0.985754
108885604	-0.880358	0.895116
108885661	-0.932558	0.976414
108885670	-0.942695	0.942452
108885745	-0.859674	0.941247
108885759	-0.959019	0.811934
108885783	-0.927692	0.960594
108885869	-0.84939	0.918151
108885912	-0.83517	0.839327
108885927	-0.830034	0.995075
108885938	-0.832806	0.563693
108885952	-0.862552	0.766109
108886014	-0.943582	0.919873
108886123	-0.843763	0.979345
108886162	-0.851234	0.944539
108886203	-0.95686	0.897465
108886270	-0.844616	0.897148
108886276	-0.840489	0.94846
108886453	-0.828265	0.923116
108886456	-0.87513	0.880659
108886518	-0.929368	0.931304
108886738	-0.844177	0.961489
108886765	-0.872583	0.854363
108886871	-0.922734	0.925314
108887050	-0.804345	0.606598
108887061	-0.847196	0.939266
108887281	-0.91405	0.944119
108887285	-0.877946	0.89934
108887325	-0.95067	0.905516
108887345	-0.845908	0.989141
108887348	-0.836113	0.951815
108887377	-0.912351	0.861935
108887396	-0.971205	0.768141
108887472	-0.827607	0.956922
108887515	-0.985122	0.749084
108887644	-0.987163	0.832453
108887650	-0.841506	0.828752
108887783	-0.870002	0.987749
108888022	-0.875121	0.987444
108888027	-0.845697	0.912013
108888031	-0.838069	0.914016
108888097	-0.842475	0.937941
108888112	-0.836378	0.833987
108888166	-0.837751	0.785895
108888246	-0.823925	0.780593
108888255	-0.8757	0.834725
108888290	-0.883106	0.992297
108888298	-0.818643	0.988712
108888313	-0.827096	0.982733
108888402	-0.810393	0.975553
108888410	-0.896266	0.702966
108888446	-0.987423	0.894578
108888712	-0.867972	0.988581
108888713	-0.905162	0.944015
108888715	-0.979674	0.82755
108888809	-0.855784	0.986561
108888855	-0.945436	0.78788
108888954	-0.816613	0.994109
108888969	-0.809394	0.937359
108889095	-0.894477	0.906162
108889260	-0.905846	0.673296
108889304	-0.955424	0.825645
108889384	-0.945917	0.937094
108889419	-0.823573	0.992424
108889426	-0.87049	0.88409
108889428	-0.810099	0.963545
108889663	-0.9137	0.927092
108889667	-0.899238	0.905804
108889731	-0.940799	0.874796
108889736	-0.928522	0.925632
108889794	-0.880412	0.976026
108889886	-0.800382	0.986692
108889960	-0.824914	0.850549
108890025	-0.922867	0.828984
108890117	-0.957422	0.907059
108890131	-0.982606	0.791784
108890169	-0.814268	0.745842
108890181	-0.927846	0.851209
108890182	-0.833728	0.95257
108890226	-0.913604	0.968427
108890437	-0.89328	0.985614
108890491	-0.978081	0.863197
108890621	-0.917341	0.81472
108890700	-0.824058	0.80724
108890750	-0.84278	0.872569
108890811	-0.858602	0.949772
108890952	-0.995674	0.832622
108891031	-0.815802	0.973895
108891347	-0.827886	0.995406
108891372	-0.914517	0.825881
108891560	-0.844417	0.849114
108891603	-0.814773	0.965914
108891789	-0.841733	0.965135
108891875	-0.881257	0.881309
108892005	-0.855306	0.985166
108892071	-0.809219	0.91229
108892214	-0.811237	0.824838
108892224	-0.911088	0.974922
108892285	-0.880955	0.964444
108892428	-0.895519	0.875889
108893026	-0.843853	0.89574
108893044	-0.814741	0.891103
108893082	-0.901235	0.930535
108893100	-0.833884	0.991989
108893225	-0.92183	0.881691
108893227	-0.807662	0.948324
108893372	-0.847567	0.995497
108893502	-0.83231	0.836516
108893522	-0.925001	0.962462
108893666	-0.857419	0.920689
108893758	-0.83467	0.963361
108893982	-0.826372	0.860584
108894003	-0.940628	0.958299
108894060	-0.897216	0.924543
108894068	-0.859777	0.971213
108894260	-0.920419	0.896566
108894686	-0.851925	0.961701
108894705	-0.802924	0.959353
108894740	-0.900117	0.888218
108894827	-0.801331	0.94357
108894828	-0.906584	0.980512
108894853	-0.848115	0.93848
108895174	-0.816869	0.842058
108895184	-0.862017	0.912472
108895198	-0.826404	0.97929
108895299	-0.847329	0.978577
108895472	-0.874679	0.805305
108895522	-0.872025	0.903947
108895557	-0.859781	0.841305
108895771	-0.872956	0.996919
108895883	-0.971192	0.834349
108895962	-0.833539	0.981033
108896099	-0.870928	0.925142
108896110	-0.89902	0.959658
108896139	-0.81696	0.960508
108896163	-0.923555	0.938821
108896166	-0.828337	0.990141
108896242	-0.868948	0.99436
108896258	-0.948441	0.93402
108896407	-0.982367	0.745625
108896522	-0.90348	0.946191
108896537	-0.817586	0.762521
108896548	-0.802102	0.830089
108896598	-0.8276	0.922636
108896704	-0.805316	0.940561
108896742	-0.957284	0.888973
108896896	-0.942686	0.858365
108897010	-0.800855	0.790046
108897142	-0.833385	0.946317
108897143	-0.84467	0.931019
108897195	-0.927624	0.93316
108897241	-0.920192	0.960064
108897301	-0.813615	0.967676
108897410	-0.855252	0.953307
108897474	-0.917033	0.944029
108897485	-0.866962	0.996788
108897488	-0.891868	0.962688
108897497	-0.920306	0.884842
108897568	-0.823869	0.949735
108897587	-0.841457	0.99113
108897691	-0.91768	0.86453
108897776	-0.882111	0.822168
108897792	-0.92286	0.923307
108897829	-0.816828	0.656512
108897834	-0.827014	0.989558
108898143	-0.828722	0.761036
108898144	-0.874815	0.699382
108898264	-0.848529	0.968248
108898414	-0.919374	0.930212
108898679	-0.866505	0.98331
108898773	-0.943672	0.923863
108898850	-0.947777	0.70021
108899052	-0.836804	0.988845
108899080	-0.913045	0.917965
108899123	-0.886982	0.789989
108899188	-0.955132	0.840442
108899283	-0.903826	0.943402
108899428	-0.836369	0.891053
108899515	-0.809815	0.657678
108899655	-0.865336	0.986197
108899713	-0.858303	0.855872
108899807	-0.841499	0.968368
108899859	-0.914386	0.699342
108899981	-0.892585	0.88961
108900086	-0.842523	0.888959
108900096	-0.839039	0.758952
108900150	-0.830563	0.886214
108900185	-0.903661	0.790657
108900228	-0.800545	0.894596
108900564	-0.909284	0.961439
108900601	-0.914431	0.953205
108900620	-0.828295	0.827622
108900694	-0.804516	0.964713
108900781	-0.841243	0.963232
108900797	-0.81873	0.603704
108900823	-0.85568	0.904764
108900857	-0.91373	0.918346
108901106	-0.986529	0.874896
108901133	-0.822224	0.981757
108901169	-0.831337	0.956941
108901222	-0.891412	0.953877
108901269	-0.989828	0.86309
108901274	-0.829549	0.89476
108901573	-0.802138	0.849479
108901787	-0.903279	0.949522
108901894	-0.825897	0.806002
108902043	-0.82926	0.965046
108902095	-0.819836	0.830539
108902200	-0.827432	0.946731
108902275	-0.852528	0.99153
108902482	-0.873477	0.972196
108902609	-0.972548	0.856584
108902692	-0.837924	0.996086
108902884	-0.833982	0.893402
108902946	-0.933794	0.608731
108902954	-0.809639	0.9789
108902955	-0.918702	0.897157
127139081	-0.920953	0.606628
127139082	-0.915083	0.593461
127139096	-0.80453	0.544157
127142309	-0.820788	0.671596
127142310	-0.853994	0.745392
127142311	-0.817815	0.676693
127142312	-0.886335	0.953775
127142314	-0.863127	0.952034
127142317	-0.81497	0.907826
127142328	-0.813295	0.99361
127142416	-0.900013	0.9531
127142421	-0.825455	0.969634
127142462	-0.810153	0.972276
127142689	-0.919723	0.671611
127142825	-0.847858	0.788956
127142923	-0.917401	0.856225
127142934	-0.98736	0.878128
127142936	-0.808413	0.941211
127142939	-0.823958	0.957126
127143142	-0.806361	0.976043
127143153	-0.872547	0.838534
127143283	-0.899227	0.817743
127143284	-0.81695	0.992006
127143441	-0.80106	0.82357
127143442	-0.820592	0.916427
127143510	-0.903828	0.883529
127143517	-0.8255	0.827677
127143518	-0.849013	0.962746
127143567	-0.968699	0.831467
127143569	-0.80748	0.689584
127143665	-0.881835	0.905412
127143666	-0.876293	0.990055
127143732	-0.845335	0.888121
127143736	-0.826071	0.838699
127143737	-0.917906	0.844219
127143739	-0.939373	0.626538

## Sheet: Table S3
Table S3. Enriched biological pathways of the WGCNA modules significantly associated with SDDV infection
Module	Category	Term	Observed gene count	Strength	Signal	False discovery rate
Green	GO Process	Response to stress	45	0.27	0.45	0.0012
Green	Reactome	Regulation of TP53 Activity through Phosphorylation	11	1.22	1.8	1.08e-08
Green	Reactome	Regulation of TP53 Activity	12	1.02	1.42	1.75e-07
Green	Reactome	Transcriptional Regulation by TP53	15	0.76	1.03	3e-06
Green	Reactome	APC/C-mediated degradation of cell cycle proteins	6	0.98	0.71	0.0013
Red	Reactome	Antigen processing: Ubiquitination & Proteasome degradation	5	1.21	0.69	0.0131
Red	Reactome	Adaptive Immune System	6	0.89	0.51	0.024
Red	Reactome	Immune System	9	0.65	0.41	0.024
Red	Reactome	TNFR2 non-canonical NF-kB pathway	3	1.47	0.6	0.0364
Red	Reactome	TCR signaling	3	1.41	0.54	0.0492
Turquoise	GO Process	Positive regulation of cell adhesion	15	0.58	0.49	0.0049
Turquoise	GO Process	Positive regulation of immune system process	20	0.44	0.41	0.0106
Turquoise	GO Process	Positive regulation of cytokine production	14	0.55	0.41	0.0142
Turquoise	GO Process	Positive regulation of immune response	14	0.53	0.38	0.0197
Turquoise	GO Process	Positive regulation of interleukin-17 production	4	1.24	0.43	0.0257
Turquoise	GO Process	Positive regulation of lymphocyte activation	11	0.6	0.37	0.0262
Turquoise	Reactome	Immune System	47	0.46	0.92	6.06e-09
Turquoise	Reactome	Cytokine Signaling in Immune system	23	0.6	0.87	5.95e-06
Turquoise	Reactome	Innate Immune System	28	0.51	0.8	6.14e-06
Turquoise	Reactome	Antiviral mechanism by IFN-stimulated genes	8	1.07	1.01	5.71e-05
Turquoise	Reactome	Interferon Signaling	11	0.83	0.88	7.57e-05
Turquoise	Reactome	Postmitotic nuclear pore complex (NPC) reformation	5	1.35	0.94	0.00026
Turquoise	Reactome	Cell Cycle	17	0.5	0.54	0.0015
Turquoise	Reactome	Signaling by Interleukins	12	0.51	0.41	0.0126
Turquoise	Reactome	Fcgamma receptor (FCGR) dependent phagocytosis	5	0.83	0.4	0.0263
Turquoise	Reactome	Apoptotic execution phase	4	0.97	0.41	0.0279
Turquoise	Reactome	RUNX1 regulates expression of components of tight junctions	2	1.69	0.42	0.0318
Turquoise	Reactome	MAPK family signaling cascades	9	0.53	0.33	0.0366

## Sheet: Table S4
Table S4. DEGs grouped within the different significant profiles in STEM
Profile 0	Profile 2	Profile 3	Profile 7	Profile 8	Profile 13
FAAP24	TRIM45	ADGRG2	LRRC74B	MBNL3	PLA2G12B
SOCS7	ADAMTS5	ZNF652	ZNF22	KCNK4	BSCL2
SH3BGR	ORC4	CORO2A	SRPX2	CDK12	PPP1R1B
GINS1	ADAMTS6	CENPT	BCORL1	MPP4	CSGALNACT1
PAPPA	SMAD7	ARL4D	CCDC85B	PKP1	TRNP1
TONSL	DLK2	MOB2	P2RY4	UBE2D3	RAB19
ORC3	TTI2	NECTIN3	CENPI	PRODH	LDHA
FANCI	GRK4	FBXO43	HIF3A	DNAJC21	IRF7
PPP1R3B	TOP2A	CAVIN1	MRC2	MAP1B	PMPCA
TK1	CENPM	CT55	PRKAG3	SLC30A7	SLC16A1
RNASEH2A	RPA1	INSYN1	PLCB1	PCDH10	MRI1
ACVRL1	RAB34	GLYATL3	SH3BP4	DIRAS1	AFMID
GANC	P4HA3	SLCO2B1	EPHX2	PLEKHH1	RRP8
UGT1A9	FBXO40	SMDT1	RDM1	NT5E	URB1
MIS12	LHFPL1	BGN	DNMT3B	B4GALNT3	SPRED3
DAB2	CEP76	FANCC	PWWP2A	FAM185A	NARS2
GINS2	ID4	DHFR2	SLC22A6	PGPEP1L	CALN1
NAV1	RARG	NCAPH	ABI3BP	MYH11	ENO1
ADAMTS3	CGNL1	BCR	PSD	GCDH	CDC25B
EDIL3	TP53I11	MEN1	ARL3	LUC7L2	DCXR
FANCG	WTIP	ADAMTSL3	SAPCD1	TIMM23	PDCD2
GINS4	HAUS8	ATP8A2	SEPTIN14	PRPH2	SEMA6B
NDC80	SERINC3	GCNA	ARHGEF3	G6PD	SLC44A5
EVI5	FBXO2	PPP2CA	CDIN1	SDK2	CCDC97
DEPDC1	NUF2	DCK	GABRR1	CA6	ZNF414
SLC16A13	TPM2	TRAM2	LBH	TTC31	TP53INP2
GRIK5	JAM3	VIM	VWF	AP5S1	HOMER1
CRTC1	CENPH	ST6GALNAC5	SINHCAF	MELTF	AHNAK
GPAT3	POLE	PLEKHH2	RGMA	APBA2	OSBP2
GAS1	JMY	MAP3K12	RSPH14	BAIAP2	CBR4
CPA6	UNG	MSL2	FRMD5	RFTN1	GPX4
TCF19	RFLNA	JAKMIP1	TTC38	KCTD3	COA7
ZNF367	POLD2	SLC6A20	ENPP6	ATF6	BMPR1B
KLF15	POLK	KIF23	TAF5	PIGB	RNF14
SH3TC2	BMP1	GPR85	CENPK	PLEKHO2	DOCK9
AGAP3	LMX1B	RSPO2	TMC5	HIC1	CSTL1
MCM4	ZBTB26	UACA	CEP95	GCNT4	GDPD3
NEURL1	JADE3	PCDH20	S1PR5	PRUNE2	GFER
EXO1	MYSM1	CENPQ	KIAA0753	CMYA5	FTSJ3
ASF1B	MMP17	ELOVL4	BRCA2	TJP2	AGBL4
TRAIP	FAM20C	NSD2	ROBO1	PLEKHA2	SLC25A1
EFNA1	EFEMP1	DEPDC4	POPDC3	MXD1	HHATL
RAB26	ATAD5	L3MBTL4	GASK1A	GAL3ST1	GRPEL1
ORC5	NHERF2	MCPH1	OSR2	MAT2A	ABLIM2
ZWILCH	BNC1	PLK4	HOXC12	FAM222A	DUSP28
KNL1	FAAP100	FZD7	ADCY6	WHRN	GSS
WDHD1	ARHGAP19	FTCD	COL1A1	FMO5	TRMT61A
SMAD6	UHRF1	CHEK1	PPP1R9B	CHST14	LAMA3
GXYLT1	ARHGEF18	LRWD1	TMEM87A	AK3	PRTFDC1
DBF4	SIN3B	CADM2	COL8A2	FAM136A	PER2
KIF18A	SERPIND1	PCLAF	TSPAN15	JAK2	PAX3
FANCD2	SHISA2	PDLIM4	MID1IP1	RC3H2	ACSM2A
RAD51AP1	RASSF2	WSCD1	HCN2	ITPR3	PGAM4
RAD51C	SEMA5A	KAZALD1	PLBD1	BAZ2B	MLLT6
MUS81	PCNA	NCAPD3	SPAG16	RASSF6	NIPSNAP3A
UBR7	RNF19B	SPDL1	PPFIBP2	OSBPL2	VAV1
ADAMTSL1	HAUS4	TMEM200B	SLC26A6	SLC18A3	SLC2A14
HHIP	KIRREL1	NR2F6	ZBTB16	DHDH	FAM131B
EDNRA	SCUBE3	ZBTB5	OGFOD2	PAQR4	VASH2
KL	RRM2	MCM9	MALT1	GTF3A	GRK1
GABRA1	BUB1	TPGS2	FAM81B	HK1	LEF1
CCNI2	PTHLH	ADAMTS9	ANAPC2	ELFN2	PPRC1
ROBO3	NCAPH2	EDN2	RMI1	NTS	ABCC11
SPNS3	FLNC	SYNC	GKAP1	GYS1	ADAMTS20
RRM1	SPARC	PTGIR	RCCD1	EMP2	PPP2R5B
DIS3L	VWA1	GRB14	PIP5KL1	CTH	TMEM42
PHF19	TREX1	ITGA4	CKAP2L	SOAT1	TMEM268
CTBP1	DENND2A	CCNA2	SFRP1	SLC23A2	ADRM1
MCM7	CTSK	MND1	MN1	GOLIM4	AHCYL2
RBPJ	COLEC12	GINS3	LIMK2	XPO1	A1CF
TMEM200A	ORC1	POPDC2	OLFML2A	ADAM19	RTN1
GREM2	MCM6	DONSON	BHMT	SLC4A4	RYR3
ABITRAM	RACGAP1	DNMT1	CC2D2A	SFXN1	CCDC149
SDSL	INKA2	FIGNL2	TGFBR3	OSBPL6	SEPSECS
ZDHHC14	LOXL4		ALDH9A1	SCAP	BRMS1
CSMD3	GRIA2		NDNF	PTH1R	STOML3
HOXB13	PMF1		GABRG3	CAMK2N2	PGK1
TDRD1	DBNDD2		PRKAA2	SLC7A13	IL13RA2
DBF4B	POU6F1		SH2D3C	ACBD5	SPRY4
TIMELESS	GLIS2		CIMIP2B	ANXA8L1	NR3C1
POLA2	CHRM2		TNFRSF19	COL6A1	ZNF395
HMGA2	NUAK2		ASPM	HDAC7	MESD
HYAL2	CASS4		SMO	SFRP5	POLR1C
ARHGEF39	NUSAP1		MEST	YWHAB	INSC
IRAG2	USP1		LRGUK	PIGP	PAQR9
ABCD2	PDGFB		HTRA3	RHBG	HACD4
ITPRID1	KNSTRN		MORN3	ETV4	DDX56
BRIP1	CLU		TMEM119	GAR1	NME6
TERT	ACTA1		COL15A1	TBC1D2	ASNS
SUV39H1	CTHRC1		ZMAT3	GRK6	PLXDC2
SASS6	TNNI2		CBS	KCNIP1	THSD7A
MMP11	E2F8		ARSD	EIF2AK2	PGM2
ACTMAP	HAS2		TMEM169	S100A12	APBB2
CENPU	NTF3		MEX3B	EFNA3	RRP1B
CHAF1B	CDCA7		ZBTB45	FAR2	SEMA7A
SGPP1	LMO1		RASSF9	WDR77	HEMK1
SNTB2	GRM8		STXBP5	CLPB	RASGEF1C
MEAK7	SOX4		SOCS1	PACS2	UBE2K
SLC27A1	GEM		HIC2	CHLSN	CD8B
CDCA8	DACT2		CCNO	EPN1	IRS2
HTD2	STMN1		TOR3A	GAPDH	PPM1H
SNORD1A	TERF2IP		FARP1	LPAR2	ST3GAL1
	HHIPL1		PREX2	JAG2	LFNG
	ADPRH		SLC25A25	GRWD1	OTC
	DNMT3L		ADAMTSL2	HIVEP2	ZIC2
	DEK		CHST2	FIBIN	SLC16A7
	CBLN3		ZBTB47	GAS2L3	LARP1B
	PLTP		C1QTNF9B	MTCL3	LRP1B
	RAD54L		MYBL1	APOL5	CLMN
	INCENP		PSMB9	FBXO48	UCK1
	OLFML3		TMEM178A	ATXN7L1
	TGFBI		IRF2BPL	DCN
	PLEKHG5		MYO10	IPPK
	TSPAN12		CDC6	OGN
	KIF15		ACTC1	MTCL2
	PLEKHG3		CAPN9	AKR1D1
	KANSL1L		MGLL	TSEN2
	CD200		ARHGEF19	APLP1
	RGS6		PREX1	NOP10
	HAUS1		ZGPAT	ITGA7
	DPYSL3		PTCH1	PALS2
	ZNF256		PIM1	NPY
	UNC119		N4BP3	KAZN
	ARHGAP42		NDFIP1	OSBPL7
	NRXN2		SHISAL1	CPS1
	MIS18A		EFHC1	RAB9A
	KIF4A		FNDC1	LAP3
	B3GLCT		CATIP	INPP4B
	THAP12		CCN1	GNB2
	MSH6		KLHL14	CARS1
	FBLN7		AMOTL2	BRSK2
	TSC1		TNR	ANXA2
	CHEK2		PTCH2	PIP5K1C
	DTX4		AP1S3	NIBAN2
	LZTS2		MAU2	OPLAH
	CDT1		PIF1	SLC7A10
	YES1		CCDC18	SPRY3
	TYMS		DIPK1A	TMEM41A
	MRE11		CDC7	STC1
	HELLS		B3GNT5	RAB3IP
	ZNF513		PLPP3	CELF2
	MCM3		FCAMR	RTN4IP1
	TRHDE		ACAP3	CACNB2
	TXNIP		TCEANC2	SMOC1
	FBXO5		LIG1	SLC25A29
	NCAPG2		ACOT2	SGIP1
	MTTP		DNAAF6	YBEY
	PRIMPOL		STOX1	ZCCHC24
	NCAPG		PARD6A	DDIT4
	MELK		CFAP418	GTPBP2
	RFC1		IQGAP3	TMEM26
	PPP1R14C		SELENBP1	ALDH1L2
	NKAIN2		COL2A1	CAPRIN2
	RFC4		IMPA1	IGF1
	CORO1B		TNFSF10	PNOC
	SFR1		BTN2A1	CYP1A1
	BORA		RBL2	FGR
	DNAJC9		BIN2	PTPN2
	NTN4		CPXM1	GCAT
	FLRT2		RASGEF1B	CCDC186
	CPT1C		ADCY3	SERPINH1
	MYH10		RNPS1	LRIT1
	MCM5		CCNF	FAM110D
	BRCA1		TFAP4	TRIM62
	FBXL15		GRIK4	PTGER2
	ADAMTS14		PBRM1	ANKZF1
	FGF18		IRF6	ATP8B1
	TUSC2		SLC26A9	CLYBL
	FRK		OIP5	TMTC2
	HDAC2		CDKL1	URGCP
	RAD51		GNG2	NLGN2
	PBX4		CCDC78	CPE
	LOXL2		HNMT	TNFSF11
	CDH4		ADARB1	SERP1
	GSTT2B		TMC4	SVEP1
	MYCL		KLRF2
	LMNB2		NCAPD2
	SKP2		NSL1
	MCM2		GRM7
	MMP15		MPPED2
	POLA1		NAV2
	CMBL		CALML4
	ANKRD10		ANP32A
	KANK2		SMAD3
	RHBDF1		LYSMD2
	NRARP		IL1RAPL1
			OBI1
			MYO7A
			GRAP2
			SYPL1
			LRRC17
			UNC5C
			CDC42EP1
			EFCAB10
			BAP1
			CCN3
			MXRA8
			EXTL1
			DEPTOR
			LIMD1
			UBXN11
			SMOC2
			FAM72D
			IL10
			FMOD
			ERBB2
			NPHS1
			CIMAP3
			SLC6A19
			EME1
			RNF215
			CHN2
			CH25H
			TYRO3
			TOX2
			TTC34
			CEP72
			TEX47
			PRIM2
			PRIMA1
			LAMA2
			FREM3
			TLL1
			DDIT4L
			PIGL
			ZSWIM7
			SPTBN2
			ANGPTL5
			NRG2
			AQP11
			FAM76B
			KIF20A
			BCO2
			FOXO1
			POSTN
			CLINT1
			FAH
			CCNB2
			TSHZ3
			TIPIN
			CD82
			MTRF1
			NFKBIZ
			PRR5
			MYC
			SMARCD3
			AURKB
			DOCK10
			SGTB
			EYA4
			MEIG1
			KCNF1
			RSPH3
			ST6GAL1
			SMC2
			CFAP97
			FCHO1
			CCN2
			LURAP1
			SLC40A1
			PRKG1
			DACH1
			RTKN2
			TOR4A
			ELAPOR2
			AMDHD1
			TSPAN9
			IGF1R
			THSD4
			CTNNAL1
			KBTBD11
			CCDC85C
			SLC25A23
			PTDSS1
			C11ORF65
			BAMBI
			OLFM3
			HAO1
			CYP4A11
			HMGXB4
			USP43
			AFAP1L2
			CEP55
			CTBP2
			ADAM12
			TBATA
			GLYCTK
			ABHD14B
			NME5
			HS3ST5
			TNF
			CIT
			NHERF4
			DSEL
			MASTL
			HPGD
			TNNC1
			GLS2
			GPD1
			CIP2A
			FHOD3
			STK35
			DSG3
			SPAG6
			MARCHF4
			GALNT5
			NANOS1
			SNAPC1
			TLR2
			ANKRD6
			MAPRE3
			SHROOM4
			USP22
			SNTA1
			LOC105369213
			ANPEP
			LCAT
			POGLUT3
			SLC12A3
			STS
			GPC1
			CPO
			SAG
			PARPBP

## Sheet: Table S5
Table S5. Enriched biological pathways associated with the significant profiles
Profiles	Category Name	Gene number in category	Gene number Assigned	Genes Expected	Gene Enriched	p-value	Fold
Profile 13	apoptotic process	128	8	3.3	4.7	0.02	2.4
Profile 8	cell adhesion	125	14	5.7	8.3	0.0017	2.5
Profile 8	innate immune response	62	8	2.8	5.2	0.0068	2.8
Profile 8	apoptotic process	128	12	5.8	6.2	0.01	2.1
Profile 8	positive regulation of MAPK cascade	43	5	1.9	3.1	0.04	2.6
Profile 7	mitotic cell cycle	31	7	1.8	5.2	0.0019	3.8
Profile 7	immune response	54	7	3.2	3.8	0.04	2.2
Profile 7	cell adhesion	125	20	7.4	12.6	4.8e-05	2.7
Profile 7	JNK cascade	13	5	0.8	4.2	0.00063	6.5
Profile 7	positive regulation of apoptotic process	58	11	3.4	7.6	0.00054	3.2
Profile 7	negative regulation of apoptotic process	93	17	5.5	11.5	3.1e-05	3.1
Profile 7	positive regulation of canonical NF-kappaB signal transduction	34	7	2	5	0.0033	3.5
Profile 7	positive regulation of cell adhesion	16	5	0.9	4.1	0.0018	5.3
Profile 7	positive regulation of JNK cascade	20	5	1.2	3.8	0.0054	4.2
Profile 7	negative regulation of inflammatory response	32	6	1.9	4.1	0.01	3.2
Profile 7	regulation of cell cycle	51	8	3	5	0.0098	2.6
Profile 7	negative regulation of canonical Wnt signaling pathway	32	5	1.9	3.1	0.04	2.6
Profile 7	positive regulation of canonical Wnt signaling pathway	26	5	1.5	3.5	0.02	3.2
Profile 7	cell-cell adhesion	45	7	2.7	4.3	0.02	2.6
Profile 0	mitotic cell cycle	31	6	0.8	5.2	0.00012	7.6
Profile 0	cell division	100	8	2.6	5.4	0.0042	3.1
Profile 2	apoptotic process	128	9	3.6	5.4	0.01	2.5
Profile 2	cell-cell signaling	33	5	0.9	4.1	0.0022	5.4
Profile 2	positive regulation of apoptotic process	58	8	1.6	6.4	0.00022	4.9
Profile 2	innate immune response	62	5	1.8	3.2	0.03	2.9

## Sheet: Table S6
Table S6. Hub genes identified within clusters in STEM analysis
Genes in red cluster	Genes in green cluster
FAAP24	ENO1
PRKAG3	G6PD
PCNA	CDC25B
CDC7	HK1
LIG1	YWHAB
CCNF	AHCYL2
KIF23	PGK1
GNG2	POLR1C
ACTA1	PGM2
KIF20A	UBE2K
MRE11	IRS2
BRCA1	RAB19
CCNA2	RRP8
CENPI	URB1
ORC4	MAT2A
ORC3	CTH
SINHCAF	FTSJ3
NUF2	GRPEL1
POLE	TRMT61A
GKAP1	PRTFDC1
NCAPH	PGAM4
NDC80	GAR1
MYSM1	CLPB
BUB1	CHLSN
CDC6	GAPDH
ORC1	GRWD1
MCM4	DDX56
MCM6	RRP1B
IQGAP3	DDIT4
ORC5	OTC
DBF4
FANCD2
FAM72D
PLK4
HHIP
CDT1
MCM7
AURKB
HELLS
SPDL1
MCM3
MELK
RFC4
BORA
MCM5
DBF4B
MCM9
MCM2
GINS3
CDCA8

## Sheet: Table S7
Table S7. Human orthologs of DEGs identified in the transcriptome
ASB entrez ID	ASB gene symbol	Human entrez ID	Human gene symbol
108872395	hip1	3092	HIP1
108872399	fbxo36a	130888	FBXO36
108872408	fzd9b	8326	FZD9
108872410	LOC108872410	415116	PIM3
108872422	LOC108872422	168090	C6orf118									8
108872428	oit3	170392	OIT3
108872430	pla2g12b	84647	PLA2G12B
108872431	pde10a	10846	PDE10A
108872432	lrrc74b	400891	LRRC74B
108872443	LOC108872443	342892	ZNF850
108872445	cebpz	10153	CEBPZ
108872447	LOC108872447	7570	ZNF22
108872450	LOC108872450	23683	PRKD3
108872453	actr6	64431	ACTR6
108872459	insm1a	3642	INSM1
108872463	cfap61	26074	CFAP61
108872479	adgrg4a	10149	ADGRG2
108872491	srpx2	27286	SRPX2
108872496	bcorl1	63035	BCORL1
108872500	xkrx	402415	XKRX
108872535	fosl1a	8061	FOSL1
108872537	ccdc85b	11007	CCDC85B
108872542	p2ry4	5030	P2RY4
108872546	cenpi	2491	CENPI
108872547	drp2	1821	DRP2
108872551	mbnl3	55796	MBNL3
108872561	LOC108872561	26580	BSCL2
108872573	kcnk4a	50801	KCNK4
108872575	trmt112	51504	TRMT112
108872662	faap24	91442	FAAP24
108872668	amfra	267	AMFR
108872673	dus2	54920	DUS2
108872685	LOC108872685	84236	RHBDD1
108872689	hif1al	64344	HIF3A
108872692	cep295	85459	CEP295
108872710	dctd	1635	DCTD
108872727	42sp43	388569	ZNF324B
108872729	cdk12	51755	CDK12
108872735	LOC108872735	342667	STAC2
108872745	hexim1	10614	HEXIM1
108872748	rnd2	8153	RND2
108872751	p2rx3b	5024	P2RX3
108872755	ppp1r1b	84152	PPP1R1B
108872759	tmem98	26022	TMEM98
108872760	znf281a	23528	ZNF281
108872763	znf652	22834	ZNF652
108872768	cacnb1	782	CACNB1
108872772	mrc2	9902	MRC2
108872775	phb	5245	PHB1
108872810	rnft2	84900	RNFT2
108872818	ttll4	9654	TTLL4
108872820	trim45	80263	TRIM45
108872825	prkag3b	53632	PRKAG3
108872872	tmem187	8269	TMEM187
108872895	sult6b1	391365	SULT6B1
108872898	atrnl1a	26033	ATRNL1
108872901	ppp1r3ca	5507	PPP1R3C
108872939	LOC108872939	23236	PLCB1
108872942	mcm8	84515	MCM8
108872952	appa	351	APP
108872956	mrpl39	54148	MRPL39
108872959	LOC108872959	5911	RAP2A
108872965	mdh1b	130752	MDH1B
108872970	adamts5	11096	ADAMTS5
108872974	adamts1	9510	ADAMTS1
108872986	LOC108872986	8573	CASK
108872993	alg11	440138	ALG11
108872996	pard3ba	117583	PARD3B
108873009	LOC108873009	345930	ECT2L
108873016	LOC108873016	476	ATP1A1
108873061	atp7b	540	ATP7B
108873065	LOC108873065	3800	KIF5C
108873066	pwp2h	5822	PWP2
108873068	gpd2	2820	GPD2
108873075	mpp4b	58538	MPP4
108873078	zswim2	151112	ZSWIM2
108873089	orc4	5000	ORC4
108873099	LOC108873099	55344	PLCXD1
108873133	rpgrb	6103	RPGR
108873146	LOC108873146	100288814	CLDN34
108873158	sh3bp4a	23677	SH3BP4
108873166	ephx2	2053	EPHX2
108873213	LOC108873213	22979	EFR3B
108873227	rdm1	201299	RDM1
108873260	LOC108873260	30837	SOCS7
108873261	kpnb1	3837	KPNB1
108873291	LOC108873291	140688	NOL4L
108873295	LOC108873295	3897	L1CAM
108873297	dnmt3bb.1	1789	DNMT3B
108873343	sptbn5	51332	SPTBN5
108873346	LOC108873346	147015	DHRS13
108873357	c1d	10438	C1D
108873364	elac2	60528	ELAC2
108873382	trmo	51531	TRMO
108873390	coro2aa	7464	CORO2A
108873407	LOC108873407	7350	UCP1
108873433	LOC108873433	65217	PCDH15
108873442	LOC108873442	4697	NDUFA4
108873452	LOC108873452	81558	FAM117A
108873456	cenpt	80152	CENPT
108873464	rbm25b	58517	RBM25
108873472	LOC108873472	5500	PPP1CB
108873485	tcte1	202500	TCTE1
108873507	riox1	79697	RIOX1
108873510	dusp10	11221	DUSP10
108873593	acss3	79611	ACSS3
108873598	pkp1b	5317	PKP1
108873599	smpd2b	6610	SMPD2
108873600	lin7a	8825	LIN7A
108873621	apbb3	10307	APBB3
108873645	LOC108873645	1436	CSF1R
108873648	pwwp2a	114825	PWWP2A
108873649	oatx	9356	SLC22A6
108873672	LOC108873672	25890	ABI3BP
108873674	pawr	5074	PAWR
108873723	LOC108873723	729830	FHIP1A
108873736	abce1	6059	ABCE1
108873746	LOC108873746	821	CANX
108873753	LOC108873753	7323	UBE2D3
108873764	sh3bgr	6450	SH3BGR
108873770	f2rl1.1	2150	F2RL1
108873787	LOC108873787	4285	MIPEP
108873824	LOC108873824	10087	CERT1
108873837	aifm2	84883	AIFM2
108873850	prodhb	5625	PRODH
108873851	gins1	9837	GINS1
108873852	psda	5662	PSD
108873890	LOC108873890	79819	DNAI4
108873971	adamts6	11174	ADAMTS6
108873981	rapgef1b	2889	RAPGEF1
108873985	dolk	22845	DOLK
108873986	stil	6491	STIL
108873990	dnajc21	134218	DNAJC21
108873992	bxdc2	55299	BRIX1
108873993	rad1	5810	RAD1
108873998	LOC108873998	2776	GNAQ
108874000	map1b	4131	MAP1B
108874007	znf532	55205	ZNF532
108874016	nup188	23511	NUP188
108874018	garnl3	84253	GARNL3
108874053	nop14	9314	KLF4
108874057	surf6	6838	SURF6
108874080	arhgap24	83478	ARHGAP24
108874091	smad7	4092	SMAD7
108874098	ptger4b	5734	PTGER4
108874101	gpsm1b	26086	GPSM1
108874107	LOC108874107	157922	CAMSAP1
108874108	aif1l	83543	AIF1L
108874113	csgalnact1a	55790	CSGALNACT1
108874117	ak1	203	AK1
108874128	sdad1	55153	SDAD1
108874137	sntg2	54221	SNTG2
108874187	slc30a7	148867	SLC30A7
108874210	coq8b	79934	COQ8B
108874231	zbtb37	84614	ZBTB37
108874243	LOC108874243	659	BMPR2
108874258	LOC108874258	26115	TANC2
108874268	pfkfb3	5209	PFKFB3
108874296	elk3	2004	ELK3
108874302	mcm10	55388	MCM10
108874303	LOC108874303	1943	EFNA2
108874305	cdc123	8872	CDC123
108874323	LOC108874323	1876	E2F6
108874369	lrrc73	221424	LRRC73
108874370	dlk2	65989	DLK2
108874415	LOC108874415	151963	MB21D2
108874418	LOC108874418	90332	EXOC3L2
108874422	LOC108874422	3556	IL1RAP
108874424	LOC108874424	2257	FGF12
108874429	rffl	117584	RFFL
108874441	LOC108874441	403	ARL3
108874465	sapcd2	401251	SAPCD1
108874473	zmynd19	116225	ZMYND19
108874475	pappaa	5069	PAPPA
108874492	LOC108874492	379	ARL4D
108874562	pcdh10a	57575	PCDH10
108874572	sbf2	81846	SBF2
108874573	ampd3a	272	AMPD3
108874589	pcdh12	51294	PCDH12
108874617	wdr36	134430	WDR36
108874629	LOC108874629	346288	SEPTIN14
108874690	LOC108874690	3177	SLC29A2
108874691	LOC108874691	29094	LGALSL
108874733	LOC108874733	84733	CBX2
108874783	kctd6a	200845	KCTD6
108874801	arhgef3	50650	ARHGEF3
108874811	hus1	3364	HUS1
108874849	pole2	5427	POLE2
108874876	diras1b	148252	DIRAS1
108874882	mta1	9112	MTA1
108874886	mideasb	91748	MIDEAS
108874903	tnika	23043	TNIK
108874906	plekhh1	57475	PLEKHH1
108874909	LOC108874909	4907	NT5E
108874931	yju2	55702	YJU2
108874938	LOC108874938	54084	TSPEAR
108874942	nrd1a	4898	NRDC
108874949	LOC108874949	388610	TRNP1
108874957	fermt2	10979	FERMT2
108874960	luzp1	7798	LUZP1
108874965	fut9a	10690	FUT9
108874985	atr	545	ATR
108874986	LOC108874986	51100	SH3GLB1
108874994	cdin1	84529	CDIN1
108875017	tonsl	4796	TONSL
108875018	LOC108875018	2569	GABRR1
108875030	orc3	23595	ORC3
108875035	znf292a	23036	ZNF292
108875046	wdr25	79446	WDR25
108875047	wars1	7453	WARS1
108875052	lbh	81606	LBH
108875057	LOC108875057	51646	YPEL5
108875059	stac	6769	STAC
108875077	ptafr	5724	PTAFR
108875122	cfap161	161502	CFAP161
108875127	vwf	7450	VWF
108875136	b4galnt3b	283358	B4GALNT3
108875144	ddx11	1663	DDX11
108875182	fam107b	83641	FAM107B
108875208	fam185a	222234	FAM185A
108875212	LOC108875212	58516	SINHCAF
108875214	tmem60	85025	TMEM60
108875229	mob2a	81532	MOB2
108875237	LOC108875237	401409	RAB19
108875249	pgpep1l	145814	PGPEP1L
108875254	rgma	56963	RGMA
108875263	rsph14	27156	RSPH14
108875268	parp12a	64761	PARP12
108875269	LOC108875269	29070	CFAP263
108875273	fjx1	24147	FJX1
108875274	trim44	54765	TRIM44
108875304	ldha	3939	LDHA
108875307	fanci	55215	FANCI
108875321	mak16	84549	MAK16
108875323	znf710a	374655	ZNF710
108875337	tmem266	123591	TMEM266
108875356	LOC108875356	5795	PTPRJ
108875363	nudt18	79873	NUDT18
108875375	nr1h4	9971	NR1H4
108875396	rassf7a	8045	RASSF7
108875399	st8sia2	8128	ST8SIA2
108875400	fam174b	400451	FAM174B
108875407	tmem86a	144110	TMEM86A
108875410	LOC108875410	84978	FRMD5
108875411	cry1b	1407	CRY1
108875432	blm	641	BLM
108875433	irf7	3665	IRF7
108875434	tti2	80185	TTI2
108875449	ttc38	55020	TTC38
108875452	hipk2	28996	HIPK2
108875454	LOC108875454	23203	PMPCA
108875474	hsd17b10	3028	HSD17B10
108875476	LOC108875476	6566	SLC16A1
108875479	LOC108875479	3421	IDH3G
108875502	hspa9	3313	HSPA9
108875516	enpp6	133121	ENPP6
108875548	nkx6.1	4825	NKX6-1
108875552	ppp1r3b	79660	PPP1R3B
108875560	cpz	8532	CPZ
108875571	dnah6	1768	DNAH6
108875573	chrnb3a	1142	CHRNB3
108875600	cnnm2b	54805	CNNM2
108875605	hap1	9001	HAP1
108875617	pdcd11	22984	PDCD11
108875618	taf5	6877	TAF5
108875626	myh11a	4629	MYH11
108875632	katnip	23247	KATNIP
108875642	krt94	3880	KRT19
108875652	LOC108875652	284129	SLC26A11
108875659	mri1	84245	MRI1
108875669	odad3	115948	ODAD3
108875671	grk4	2868	GRK4
108875676	afmid	125061	AFMID
108875678	tk1	7083	TK1
108875680	crtac1a	55118	CRTAC1
108875683	tmc6b	11322	TMC6
108875693	LOC108875693	64131	XYLT1
108875698	mafgb	4097	MAFG
108875703	cenpk	64105	CENPK
108875706	get3	439	GET3
108875708	gcdha	2639	GCDH
108875717	slc25a23a	29957	SLC25A24
108875718	top2a	7153	TOP2A
108875723	tmc5	79838	TMC5
108875740	LOC108875740	150483	TEKT4
108875757	nol11	25926	NOL11
108875760	LOC108875760	350	APOH
108875764	LOC108875764	90799	CEP95
108875774	LOC108875774	137868	SGCZ
108875804	tut1	64852	TUT1
108875838	cfap52	146845	CFAP52
108875867	s1pr5b	53637	S1PR5
108875898	emp1	2012	EMP1
108875901	rab3da	9545	RAB3D
108875903	aarsd1	80755	AARSD1
108875910	zgc:158803	51631	LUC7L2
108875912	pane1	79019	CENPM
108875931	rnaseh2a	10535	RNASEH2A
108875932	LOC108875932	6597	SMARCA4
108875934	LOC108875934	146850	PIK3R6
108875938	ift56	79989	IFT56
108875946	LOC108875946	55803	ADAP2
108875948	rhbdl3	162494	RHBDL3
108875953	atg4da	84971	ATG4D
108875967	rpa1	6117	RPA1
108875969	kiaa0753	9851	KIAA0753
108876009	LOC108876009	51321	AMZ2
108876019	brca2	675	BRCA2
108876021	LOC108876021	7223	TRPC4
108876026	LOC108876026	9201	DCLK1
108876048	nek8	284086	NEK8
108876051	rab34a	83871	RAB34
108876057	LOC108876057	7074	TIAM1
108876064	LOC108876064	10600	USP16
108876067	robo1	6091	ROBO1
108876069	p4ha3	283208	P4HA3
108876074	camkk1b	84254	CAMKK1
108876076	rrp8	23378	RRP8
108876090	nectin3a	25945	NECTIN3
108876092	urb1	9875	URB1
108876106	nek3	4752	NEK3
108876107	socs3b	9021	SOCS3
108876127	spred3	399473	SPRED3
108876135	LOC108876135	9489	PGS1
108876147	klc3	147700	KLC3
108876153	ppp1r13l	10848	PPP1R13L
108876162	LOC108876162	51725	FBXO40
108876167	cep126	57562	CEP126
108876183	aplp2	334	APLP2
108876191	zmp:0000001236	84441	MAML2
108876195	tenm4	26011	TENM4
108876203	nars2	79731	NARS2
108876210	polr1g	10849	POLR1G
108876213	lhfpl6	340596	LHFPL1
108876226	caln1	83698	CALN1
108876230	exosc5	56915	EXOSC5
108876240	rnf157	114804	RNF157
108876243	popdc3	64208	POPDC3
108876258	fbxo43	286151	FBXO43
108876294	cep76	79959	CEP76
108876302	cep162	22832	CEP162
108876321	LOC108876321	254228	CALHM5
108876325	id4	3400	ID4
108876326	gask1a	729085	GASK1A
108876329	nat9	26151	NAT9
108876330	osr2	116039	OSR2
108876375	timm23a	100287932	TIMM23
108876389	clstn1	22883	CLSTN1
108876400	ribc1	158787	RIBC1
108876403	eno1a	2023	ENO1
108876410	hoxc12a	3228	HOXC12
108876412	hoxc9a	3225	HOXC9
108876416	hoxc5a	3222	HOXC5
108876418	casz1	54897	CASZ1
108876422	sort1b	6272	SORT1
108876424	prph2a	5961	PRPH2
108876429	rarga	5916	RARG
108876435	mipa	4284	MIP
108876444	eps8l3b	79574	EPS8L3
108876462	noc2l	26155	NOC2L
108876480	fam217ba	222826	FAM217A
108876482	ttll9	164395	TTLL9
108876501	LOC108876501	2539	G6PD
108876504	rnd1b	27289	RND1
108876510	mmp9	4318	MMP9
108876512	sdk2b	54549	SDK2
108876515	LOC108876515	112	ADCY6
108876519	cdc42ep4b	23580	CDC42EP4
108876521	rbm15	64783	RBM15
108876531	znf385a	25946	ZNF385A
108876544	ca6	765	CA6
108876551	acvrl1	94	ACVRL1
108876557	ikzf4	64375	IKZF4
108876565	lmbr1l	55716	LMBR1L
108876578	srm	6723	SRM
108876585	ankrd33aa	341405	ANKRD33
108876589	col1a1b	1277	COL1A1
108876600	si:dkey-33c12.4	64427	TTC31
108876608	LOC108876608	84687	PPP1R9B
108876612	nenf	29937	NENF
108876618	rab11fip5a	26056	RAB11FIP5
108876621	paplna	89932	PAPLN
108876626	ganc	2595	GANC
108876627	LOC108876627	25963	TMEM87A
108876630	galnt16	57452	GALNT16
108876631	cdc25b	994	CDC25B
108876637	sfxn5a	94097	SFXN5
108876639	ap5s1	55317	AP5S1
108876645	LOC108876645	4241	MELTF
108876679	LOC108876679	283659	PRTG
108876684	ap4e1	23431	AP4E1
108876693	nat10	55226	NAT10
108876696	mapda	161823	MAPDA
108876700	LOC108876700	26297	SERGEF
108876701	saal1	113174	SAAL1
108876705	scamp5a	192683	SCAMP5
108876712	LOC108876712	84952	CGNL1
108876715	lsm12b	124801	LSM12
108876718	pkp3a	11187	PKP3
108876722	nptna	27020	NPTN
108876725	fancf	2188	FANCF
108876729	apba2a	321	APBA2
108876734	tp53i11b	9537	TP53I11
108876739	tspan18b	90139	TSPAN18
108876741	LOC108876741	338440	ANO9
108876758	LOC108876758	57636	ARHGAP23
108876774	trub1	142940	TRUB1
108876778	bms1	9790	BMS1
108876785	poli	11201	POLI
108876801	dcxr	51181	DCXR
108876808	cavin1b	284119	CAVIN1
108876811	naglu	4669	NAGLU
108876817	tmem94	9772	TMEM94
108876847	baiap2b	10458	BAIAP2
108876853	kcnj2a	3759	KCNJ2
108876856	kcnj16a	3773	KCNJ16
108876859	ppp1r9a	55607	PPP1R9A
108876864	greb1	9687	GREB1
108876868	spata17	128153	SPATA17
108876901	rab4a	5867	RAB4A
108876907	ss18l2	51188	SS18L2
108876908	garre1	9710	GARRE1
108876916	kif26ba	55083	KIF26B
108876917	smyd3	64754	SMYD3
108876918	dna2	54967	CT55
108876933	rftn1a	23180	RFTN1
108876940	LOC108876940	54600	UGT1A9
108876945	col8a2	1296	COL8A2
108876947	LOC108876947	3418	IDH2
108876978	nip7	51388	NIP7
108876981	insyn1	388135	INSYN1
108876988	dpep2	64174	DPEP2
108876994	kctd3	51133	KCTD3
108877010	lpin1a	23175	LPIN1
108877012	mis12	79003	MIS12
108877016	wtip	126374	WTIP
108877017	sdr42e1	93517	SDR42E1
108877020	efcab2	84288	EFCAB2
108877029	wdr76	79968	WDR76
108877034	urb2	9816	URB2
108877035	styx	6815	STYX
108877038	heatr3	55027	HEATR3
108877040	irx5a	10265	IRX5
108877052	wdr93	56964	WDR93
108877057	tspan15	23555	TSPAN15
108877058	LOC108877058	80237	ELL3
108877060	tox3	27324	TOX3
108877061	esrrga	2104	ESRRG
108877065	gpib	2821	GPI
108877076	pdcd2	5134	PDCD2
108877094	LOC108877094	7360	UGP2
108877104	si:dkey-76k16.5	389396	GLYATL3
108877126	ism1	140862	ISM1
108877136	unc5b	219699	UNC5B
108877149	LOC108877149	1687	GSDME
108877173	xdh	7498	XDH
108877198	LOC108877198	375035	SFT2D2
108877200	LOC108877200	58526	MID1IP1
108877236	slco2b1	11309	SLCO2B1
108877289	hcn2b	610	HCN2
108877319	fstl3	10272	FSTL3
108877332	mutyh	4595	MUTYH
108877336	dlx5a	1749	DLX5
108877352	sema6bb	10501	SEMA6B
108877363	slc44a5b	204962	SLC44A5
108877383	acot11b	26027	ACOT11
108877390	foxd2	2297	FOXD1
108877400	atf6	22926	ATF6
108877411	firrm	55732	FIRRM
108877413	lpxn	9404	LPXN
108877415	rxrgb	6258	RXRG
108877421	LOC108877421	93323	HAUS8
108877433	LOC108877433	1601	DAB2
108877477	plekha6	22874	PLEKHA6
108877484	serinc3	10955	SERINC3
108877497	LOC108877497	9580	SOX13
108877508	cdk18	5129	CDK18
108877518	fbxo2	26232	FBXO2
108877524	phactr3b	116154	PHACTR3
108877530	cfap57	149465	CFAP57
108877532	nuf2	83540	NUF2
108877538	dnah3	55567	DNAH3
108877589	LOC108877589	23112	TNRC6B
108877613	calcr	799	CALCR
108877617	kdelr3	11015	KDELR3
108877630	ccdc97	90324	CCDC97
108877640	smurf1	57154	SMURF1
108877652	cbx7a	23492	CBX7
108877656	LOC108877656	91689	SMDT1
108877663	rangap1a	5905	RANGAP1
108877677	plbd1a	79887	PLBD1
108877687	LOC108877687	79582	SPAG16
108877703	tpm2	7169	TPM2
108877720	cenpn	55839	CENPN
108877723	gas8	2622	GAS8
108877751	LOC108877751	2492	FSHR
108877756	gins2	51659	GINS2
108877758	LOC108877758	64864	RFX7
108877767	pdcd7	10081	PDCD7
108877780	itgb8	3696	ITGB8
108877786	pigb	9488	PIGB
108877792	znf414	84330	ZNF414
108877807	LOC108877807	124359	CDYL2
108877812	cdca7b	55536	CDCA7L
108877817	plekho2	80301	PLEKHO2
108877828	LOC108877828	161198	CLEC14A
108877829	ppfibp2a	8495	PPFIBP2
108877833	rps6ka2	6196	RPS6KA2
108877853	mns1	55329	MNS1
108877879	lrrc23	10233	LRRC23
108877882	bgnb	633	BGN
108877904	slc26a6l2	65010	SLC26A6
108877911	LOC108877911	89796	NAV1
108877921	LOC108877921	2686	GGT7
108877923	LOC108877923	3752	KCND3
108877935	tp53inp2	58476	TP53INP2
108877943	ube2t	29089	UBE2T
108877948	mybpha	4608	MYBPH
108877966	tsr1	55720	TSR1
108877967	hic1	3090	HIC1
108877971	zbtb16b	7704	ZBTB16
108877973	pih1d2	120379	PIH1D2
108877987	jam3a	83700	JAM3
108877991	LOC108877991	389792	IER5L
108877993	LOC108877993	220002	CYB561A3
108878007	tctn2	79867	TCTN2
108878013	ogfod2	79676	OGFOD2
108878026	gcnt4a	51301	GCNT4
108878050	cenph	64946	CENPH
108878055	LOC108878055	2668	GDNF
108878060	LOC108878060	153733	CCDC112
108878076	LOC108878076	387890	TMEM233
108878082	LOC108878082	347240	KIF24
108878089	pcsk5b	5125	PCSK5
108878091	LOC108878091	158471	PRUNE2
108878109	cfap251	144406	CFAP251
108878119	pole	5426	POLE
108878125	mvk	4598	MVK
108878145	cmya5	202333	CMYA5
108878148	LOC108878148	133746	JMY
108878151	homer1b	9456	HOMER1
108878157	pnpla7b	375775	PNPLA7
108878169	LOC108878169	167410	LIX1
108878176	ssbp2a	23635	SSBP2
108878184	slf1	84250	SLF1
108878186	malt1	10892	MALT1
108878187	fam81b	153643	FAM81B
108878195	svopa	55530	SVOP
108878198	LOC108878198	1610	DAO
108878199	unga	7374	UNG
108878200	alkbh2	121642	ALKBH2
108878204	rflna	144347	RFLNA
108878205	anapc2	29882	ANAPC2
108878211	iqcd	115811	IQCD
108878217	dnah10	196385	DNAH10
108878227	pold2	5425	POLD2
108878229	nol6	65083	NOL6
108878239	trpm6	140803	TRPM6
108878242	clcf1	23529	CLCF1
108878243	rmi1	80010	RMI1
108878248	gkap1	80318	GKAP1
108878250	LOC108878250	152815	THAP6
108878284	mef2cb	4208	MEF2C
108878290	slc1a3a	6507	SLC1A3
108878292	stpg2	285555	STPG2
108878306	LOC108878306	8437	RASAL1
108878307	slc7a4	6545	SLC7A4
108878321	abca2	20	ABCA2
108878325	stxbp1b	6812	STXBP1
108878337	sorbs3	10174	SORBS3
108878338	LOC108878338	152006	RNF38
108878340	tet3	200424	TET3
108878346	mrps30	10884	MRPS30
108878355	LOC108878355	286207	CFAP157
108878367	polk	51426	POLK
108878376	bmp1a	649	BMP1
108878401	LOC108878401	9414	TJP2
108878409	adamts3	9508	ADAMTS3
108878412	cacna1ba	774	CACNA1B
108878417	adam28	10863	ADAM28
108878419	ahnak	79026	AHNAK
108878423	arsk	153642	ARSK
108878431	plekha2	59339	PLEKHA2
108878438	lg13h5orf34	375444	C5orf34
108878461	abcb9	23457	ABCB9
108878472	LOC108878472	91433	RCCD1
108878475	smtnb	6525	SMTN
108878487	fancc	2176	FANCC
108878491	gcn1	10985	GCN1
108878494	LOC108878494	138429	PIP5KL1
108878504	srrd	402055	SRRD
108878506	pdzd2	23037	PDZD2
108878518	osbp2b	23762	OSBP2
108878528	lmx1bb	4010	LMX1B
108878550	LOC108878550	10085	EDIL3
108878553	ckap2l	150468	CKAP2L
108878561	LOC108878561	1716	DGUOK
108878569	unc5db	137970	UNC5D
108878570	si:ch211-158d24.2	3913	LAMB2
108878572	zbtb26	57684	ZBTB26
108878581	dhfr	200895	DHFR2
108878589	mxd1	4084	MXD1
108878590	sfrp1a	6422	SFRP1
108878598	pes	23481	PES1
108878599	gal3st1a	9514	GAL3ST1
108878602	mat2ab	4144	MAT2A
108878603	mn1b	4330	MN1
108878611	fancg	2189	FANCG
108878612	fam222aa	84915	FAM222A
108878614	zgc:154046	1384	CRAT
108878624	hdr	939	CD27
108878638	lzts1	11178	LZTS1
108878643	limk2	3985	LIMK2
108878650	klf9	687	KLF9
108878652	olfml2a	169611	OLFML2A
108878657	LOC108878657	7088	TLE1
108878665	adgra2	25960	ADGRA2
108878692	LOC108878692	25861	WHRN
108878702	LOC108878702	286204	CRB2
108878711	gins4	84296	GINS4
108878717	cbwd	445571	ZNG1C
108878731	slc25a37	51312	SLC25A37
108878739	cabp1a	9478	CABP1
108878740	egr3	1960	EGR3
108878746	hps4	89781	HPS4
108878752	ncaph	23397	NCAPH
108878761	ankrd39	51239	ANKRD39
108878763	ctsf	8722	CTSF
108878765	ndc80	10403	NDC80
108878767	ccdc92	80212	CCDC92
108878770	LOC108878770	635	BHMT
108878835	cc2d2a	57545	CC2D2A
108878852	nme7	29922	NME7
108878874	jade3	9767	JADE3
108878883	spata18	132671	SPATA18
108878885	LOC108878885	219333	USP12
108878892	shroom2a	357	SHROOM2
108878901	cbr4	84869	CBR4
108878910	tgfbr3	7049	TGFBR3
108878911	evi5b	7813	EVI5
108878924	LOC108878924	7371	UCK2
108878928	LOC108878928	6792	CDKL5
108878943	sned1	25992	SNED1
108878969	aldh9a1a.1	223	ALDH9A1
108878993	ndnf	79625	NDNF
108878996	LOC108878996	2567	GABRG3
108878997	prdm5	11107	PRDM5
108879007	LOC108879007	2330	FMO5
108879013	srd5a3	79644	SRD5A3
108879022	gpx4a	2879	GPX4
108879023	pfas	5198	PFAS
108879024	hook1	51361	HOOK1
108879040	mysm1	114803	MYSM1
108879043	LOC108879043	10036	CHAF1A
108879055	lnx1	84708	LNX1
108879064	prkaa2	5563	PRKAA2
108879072	ppat	5471	PPAT
108879081	dnm3a	4600	MX2
108879083	mettl13	51603	METTL13
108879084	itpa	3704	ITPA
108879088	tmem161a	54929	TMEM161A
108879090	LOC108879090	5358	PLS3
108879112	LOC108879112	25885	POLR1A
108879115	chst14	113189	CHST14
108879121	ptcd3	55037	PTCD3
108879123	LOC108879123	65260	COA7
108879158	myoc	4653	MYOC
108879211	anxa3b	306	ANXA3
108879212	ak3	50808	AK3
108879216	fam136a	84908	FAM136A
108879218	LOC108879218	80380	PDCD1LG2
108879220	mrrf	92399	MRRF
108879225	bcr	613	BCR
108879236	rnf170	81790	RNF170
108879242	jak2a	3717	JAK2
108879267	rc3h2	54542	RC3H2
108879275	ulk1b	8408	ULK1
108879282	gnaz	2781	GNAZ
108879284	sh2d3ca	10044	SH2D3C
108879285	LOC108879285	4326	MMP17
108879288	nsmfa	26012	NSMF
108879297	cimip2b	730112	CIMIP2B
108879300	noc4l	79050	NOC4L
108879397	sgcg	6445	SGCG
108879400	cfap45	25790	CFAP45
108879413	LOC108879413	55504	TNFRSF19
108879414	pglyrp5	8993	PGLYRP1
108879437	LOC108879437	79613	TANGO6
108879470	recql4	9401	RECQL4
108879478	dus3l	56931	DUS3L
108879520	cdk20	23552	CDK20
108879542	igfbp3	3486	IGFBP3
108879551	aspm	259266	ASPM
108879554	depdc1a	55635	DEPDC1
108879561	LOC108879561	63027	SLC22A23
108879625	cacna1c	775	CACNA1C
108879629	smo	6608	SMO
108879643	mest	4232	MEST
108879650	zgc:114041	162515	SLC16A11
108879657	cbx8a	57332	CBX8
108879667	LOC108879667	57097	PARP11
108879669	lrguk	136332	LRGUK
108879689	LOC108879689	94031	HTRA3
108879711	men1	4221	MEN1
108879720	serpine1	5054	SERPINE1
108879748	itpr3	3710	ITPR3
108879779	LOC108879779	595	CCND1
108879814	tescb	54997	TESC
108879822	rnf34b	80196	RNF34
108879824	morn3	283385	MORN3
108879840	tmem119b	338773	TMEM119
108879842	rnf185	91445	RNF185
108879843	LOC108879843	2928	GSC2
108879849	LOC108879849	22848	AAK1
108879853	tbl3	10607	TBL3
108879854	anxa4	307	ANXA4
108879878	bmpr1bb	658	BMPR1B
108879880	atp6v0a2a	23545	ATP6V0A2
108879897	LOC108879897	137964	GPAT4
108879901	LOC108879901	29994	BAZ2B
108879914	fam20ca	56975	FAM20C
108879977	LOC108879977	6517	SLC2A4
108879982	LOC108879982	51087	YBX2
108879989	slc16a13	201232	SLC16A13
108880015	col16a1	1306	COL15A1
108880115	LOC108880115	284611	EEIG2
108880116	ankmy1	51281	ANKMY1
108880118	LOC108880118	9604	RNF14
108880119	zmat3	64393	ZMAT3
108880120	slc25a19	60386	SLC25A19
108880215	nufip1	26747	NUFIP1
108880217	wdr12	55759	WDR12
108880218	nop58	51602	NOP58
108880220	LOC108880220	23348	DOCK9
108880224	LOC108880224	10170	DHRS9
108880231	LOC108880231	83604	TMEM47
108880247	LOC108880247	10801	SEPTIN9
108880254	nup107	57122	NUP107
108880300	si:busm1-57f23.1	128817	CSTL1
108880317	rassf6	166824	RASSF6
108880326	LOC108880326	83473	KATNAL2
108880345	LOC108880345	2030	SLC29A1
108880349	LOC108880349	9885	OSBPL2
108880377	pax2a	5076	PAX2
108880385	slc18a3a	6572	SLC18A3
108880386	lg16_lg22h10orf53	282966	C10orf53
108880394	efemp1	2202	EFEMP1
108880396	chst3a	9469	CHST3
108880399	atad5a	79915	ATAD5
108880433	cbsb	875	CBS
108880442	arsh	414	ARSD
108880445	sytl5	94122	SYTL5
108880459	LOC108880459	27294	DHDH
108880474	LOC108880474	50846	DHH
108880477	tmem169b	92691	TMEM169
108880498	LOC108880498	57188	ADAMTSL3
108880509	tpcn2	219931	TPCN2
108880513	LOC108880513	9351	NHERF2
108880516	LOC108880516	11117	EMILIN1
108880531	bnc1	646	BNC1
108880536	mex3b	84206	MEX3B
108880548	LOC108880548	57569	ARHGAP20
108880603	paqr4a	124222	PAQR4
108880609	hrob	78995	HROB
108880630	hsd3b7	80270	HSD3B7
108880665	megf8	1954	MEGF8
108880667	gtpbp1	9567	GTPBP1
108880668	vars1	7407	VARS1
108880669	grik5	2901	GRIK5
108880671	atp1a3b	84239	ATP13A4
108880696	dedd1	162989	DEDD2
108880701	LOC108880701	2833	CXCR3
108880756	rbp5	646486	FABP12
108880766	faap100	80233	FAAP100
108880771	LOC108880771	9265	CYTH3
108880772	crym	1428	CRYM
108880776	snu13b	4809	SNU13
108880792	LOC108880792	718	C3
108880798	LOC108880798	2971	GTF3A
108880812	LOC108880812	3098	HK1
108880813	zbtb45	84878	ZBTB45
108880820	ptp4a1	7803	PTP4A1
108880826	arhgap19	84986	ARHGAP19
108880837	LOC108880837	114794	ELFN2
108880861	nts	4922	NTS
108880862	rassf9	9182	RASSF9
108880865	alx1	8092	ALX1
108880866	slc6a15	55117	SLC6A15
108880899	ppil6	285755	PPIL6
108880906	foxo3b	100132074	FOXO6
108880913	stxbp5a	134957	STXBP5
108880924	dynlt1b	6993	DYNLT1
108880954	LOC108880954	5214	PFKP
108880956	LOC108880956	1316	KLF6
108880957	crema	1390	CREM
108880959	LOC108880959	219771	CCNY
108880960	pitrm1	10531	PITRM1
108881005	pold1	5424	POLD1
108881009	gys1	2997	GYS1
108881013	tufm	7284	TUFM
108881027	gdpd3a	79153	GDPD3
108881029	ypel3	83719	YPEL3
108881031	nudt9	53343	NUDT9
108881073	emp2	2013	EMP2
108881078	socs1a	8651	SOCS1
108881101	gfer	2671	GFER
108881103	llgl1	3996	LLGL1
108881114	gfm2	84340	GFM2
108881115	slc20a2	6575	SLC20A2
108881146	hic2	23119	HIC2
108881162	lsm7	51690	LSM7
108881163	egln3	112399	EGLN3
108881166	utp15	84135	UTP15
108881183	crtc1b	23373	CRTC1
108881185	klhl26	55295	KLHL26
108881200	uhrf1	29128	UHRF1
108881201	ptprsa	5802	PTPRS
108881203	LOC108881203	22911	WDR47
108881213	nr5a2	2494	NR5A2
108881225	polr2h	5437	POLR2H
108881231	agpat9l	84803	GPAT3
108881252	atp13a3	79572	ATP13A3
108881253	lsg1	55341	LSG1
108881260	cth	1491	CTH
108881266	LOC108881266	10309	CCNO
108881270	ttll7	79739	TTLL7
108881272	samd13	148418	SAMD13
108881290	ftsj3	117246	FTSJ3
108881321	gas1a	2619	GAS1
108881327	cers4a	79603	CERS4
108881333	arhgef18b	23370	ARHGEF18
108881354	sin3b	23309	SIN3B
108881360	qsox1	5768	QSOX1
108881364	soat1	6646	SOAT1
108881367	tor3a	64222	TOR3A
108881378	dnttip2	30836	DNTTIP2
108881379	agbl4	84871	AGBL4
108881386	pole4	56655	POLE4
108881397	lpla	4023	LPL
108881408	LOC108881408	126567	C2CD4C
108881453	tsfm	10102	TSFM
108881464	b4galnt1b	2583	B4GALNT1
108881466	LOC108881466	91	ACVR1B
108881490	serpind1	3053	SERPIND1
108881495	mustn1a	389125	MUSTN1
108881501	LOC108881501	7867	MAPKAPK3
108881516	LOC108881516	10160	FARP1
108881537	megf10	84466	MEGF10
108881563	gfod1	54438	GFOD1
108881567	svila	6840	SVIL
108881569	si:dkey-178e17.1	6576	SLC25A1
108881596	LOC108881596	79848	CSPP1
108881597	prex2	80243	PREX2
108881605	arhgef28a	64283	ARHGEF28
108881620	slc25a25a	114789	SLC25A25
108881639	LOC108881639	55342	STRBP
108881651	adamtsl2	9719	ADAMTSL2
108881652	LOC108881652	158248	TTC16
108881676	LOC108881676	285195	SLC9A9
108881678	chst2b	9435	CHST2
108881679	pcolce2b	26577	PCOLCE2
108881682	si:ch73-206p6.1	57047	PLSCR2
108881684	acaa2	10449	ACAA2
108881687	agtr1b	185	AGTR1
108881693	LOC108881693	622	BDH1
108881706	dlec1	9940	DLEC1
108881710	ctdspla	10217	CTDSPL
108881711	zbtb47b	92999	ZBTB47
108881714	hhatlb	57467	HHATL
108881715	LOC108881715	2617	GARS1
108881718	dhx37	57647	DHX37
108881748	atp8a2	51761	ATP8A2
108881754	LOC108881754	387914	SHISA2
108881759	cdc45	8318	CDC45
108881775	c1qtnf9	387911	C1QTNF9B
108881777	tagln3b	29114	TAGLN3
108881779	ythdf3	253943	YTHDF3
108881788	rrs1	23212	RRS1
108881790	mybl1	4603	MYBL1
108881796	ppp1r42	286187	PPP1R42
108881799	cpa6	57094	CPA6
108881821	rassf2b	9770	RASSF2
108881836	sema5a	9037	SEMA5A
108881845	slc23a2	9962	SLC23A2
108881855	rpp25l	138716	RPP25L
108881861	LOC108881861	9497	SLC4A7
108881898	LOC108881898	5698	PSMB9
108881903	LOC108881903	5696	PSMB8
108881906	zbtb22b	9278	ZBTB22
108881911	flot1a	10211	FLOT1
108881915	tcf19l	6941	TCF19
108881922	pcna	5111	PCNA
108881933	rnf19b	127544	RNF19B
108882022	haus4	54930	HAUS4
108882023	dock11	139818	DOCK11
108882027	kirrel1a	55243	KIRREL1
108882051	tbc1d14	57533	TBC1D14
108882057	cfap184	257236	CFAP184
108882062	grpel1	80273	GRPEL1
108882064	ablim2	84448	ABLIM2
108882065	pdxp	57026	PDXP
108882067	zcchc4	29063	ZCCHC4
108882069	pde5ab	8654	PDE5A
108882071	mad2l1	4085	MAD2L1
108882072	arsj	79642	ARSJ
108882074	spef2	79925	SPEF2
108882096	scube3	222663	SCUBE3
108882108	smim29	221491	SMIM29
108882113	LOC108882113	27333	GOLIM4
108882151	camta1a	23261	CAMTA1
108882177	sh2b3	10019	SH2B3
108882220	LOC108882220	6241	RRM2
108882222	tmem242	729515	TMEM242
108882226	tiam2b	26230	TIAM2
108882238	LOC108882238	340146	SLC35D3
108882242	bub1	699	BUB1
108882252	col12a1b	1303	COL12A1
108882255	nmrk1	54981	NMRK1
108882265	LOC108882265	6711	SPTBN1
108882272	rnf122	79845	RNF122
108882277	rrbp1b	6238	RRBP1
108882283	dzank1	55184	DZANK1
108882304	tmem178a	130733	TMEM178A
108882309	LOC108882309	6432	SRSF7
108882348	irf2bpl	64207	IRF2BPL
108882359	lrfn5a	145581	LRFN5
108882376	aamdc	28971	AAMDC
108882407	lrp6	4040	LRP6
108882411	pthlha	5744	PTHLH
108882414	xpot	11260	XPOT
108882415	ncaph2	29781	NCAPH2
108882420	LOC108882420	2318	FLNC
108882430	znf367	195828	ZNF367
108882437	myo10	4651	MYO10
108882439	adcy8	114	ADCY8
108882443	kcnq3	3786	KCNQ3
108882449	dnaaf11	23639	DNAAF11
108882454	ift57	55081	IFT57
108882461	dusp28	285193	DUSP28
108882477	sparc	6678	SPARC
108882496	LOC108882496	9333	TGM5
108882499	cdc6	990	CDC6
108882509	acta1a	70	ACTC1
108882510	capn9	10753	CAPN9
108882517	xpo1a	7514	XPO1
108882545	mgll	11343	MGLL
108882548	wdr6	11180	WDR6
108882556	impdh2	3615	IMPDH2
108882574	oxct1a	64064	OXCT2
108882580	cfap74	85452	CFAP74
108882594	arhgef19	128272	ARHGEF19
108882597	plcxd3	345557	PLCXD3
108882598	ttll10	254173	TTLL10
108882620	mapk13	5603	MAPK13
108882640	vwa1	64856	VWA1
108882642	prex1	57580	PREX1
108882646	zgpat	84619	ZGPAT
108882648	ptch1	5727	PTCH1
108882657	LOC108882657	7421	VDR
108882667	LOC108882667	28999	KLF15
108882671	plxnb1a	5364	PLXNB1
108882675	msh2	4436	MSH2
108882688	gss	2937	GSS
108882691	pim1	5292	PIM1
108882723	il12ba	3593	IL12B
108882757	rps6kal	27330	RPS6KA6
108882771	efnb1	1947	EFNB1
108882780	tenm2a	57451	TENM2
108882782	prkcea	5581	PRKCE
108882784	cyfip2	26999	CYFIP2
108882798	sh3tc2	79628	SH3TC2
108882806	adam19b	8728	ADAM19
108882808	ppp2r2ba	5521	PPP2R2B
108882816	stc2a	8614	STC2
108882840	n4bp3	23138	N4BP3
108882842	hbegfa	1839	HBEGF
108882859	mxd3	83463	MXD3
108882862	flt4	2324	FLT4
108882871	LOC108882871	8671	SLC4A4
108882874	LOC108882874	1896	EDA
108882888	cetn2	1068	CETN1
108882889	gcna	93953	GCNA
108882902	nexmifb	340533	NEXMIF
108882912	uprt	139596	UPRT
108882927	LOC108882927	80762	NDFIP1
108882942	sfxn1	94081	SFXN1
108882943	LOC108882943	5515	PPP2CA
108882946	nsd1a	64324	NSD1
108882964	gpr155a	151556	GPR155
108882974	hoxd12a	3238	HOXD12
108882984	osbpl6	114880	OSBPL6
108882986	LOC108882986	5097	PCDH1
108882987	lima1a	51474	LIMA1
108882991	plex9.2	11277	TREX1
108883003	dck	1633	DCK
108883012	LOC108883012	4649	MYO9A
108883033	ptpn9a	5780	PTPN9
108883035	snx33	257364	SNX33
108883037	lingo1a	84894	LINGO1
108883043	cat	847	CAT
108883047	ccdc65	85478	CCDC65
108883066	fbln1	2192	FBLN1
108883074	yars2	51067	YARS2
108883081	si:dkey-82f1.1	27147	DENND2A
108883091	shisal1b	85352	SHISAL1
108883095	LOC108883095	84334	COA8
108883105	efhc1	114327	EFHC1
108883106	tram2	9697	TRAM2
108883120	fndc1	84624	FNDC1
108883133	trmt61a	115708	TRMT61A
108883173	ctsk	1513	CTSK
108883181	tmod4	29765	TMOD4
108883182	lysmd1	388695	LYSMD1
108883184	tnfaip8l2b	79626	TNFAIP8L2
108883193	scap	22937	SCAP
108883206	crppa	729920	CRPPA
108883228	catip	375307	CATIP
108883256	tsen15	116461	TSEN15
108883260	erich2	285141	ERICH2
108883269	colec12	81035	COLEC12
108883281	myl12.2	10627	MYL12A
108883288	LOC108883288	79443	FYCO1
108883291	LOC108883291	7431	VIM
108883318	LOC108883318	3491	CCN1
108883319	ssx2ipa	117178	SSX2IP
108883331	cables1	91768	CABLES1
108883334	orc1	4998	ORC1
108883347	pth1r	5745	PTH1R
108883353	gjc2	57165	GJC2
108883355	higd1a	25994	HIGD1A
108883356	wnt3a	89780	WNT3A
108883358	wnt9a	7483	WNT9A
108883360	lg4h1orf35	79169	C1orf35
108883369	agap3	116988	AGAP3
108883372	pcmtd1	115294	PCMTD1
108883375	mcm4	4173	MCM4
108883378	cebpd	1052	CEBPD
108883384	klhl14	57565	KLHL14
108883402	exosc4	54512	EXOSC4
108883406	foxc1a	2296	FOXC1
108883418	LOC108883418	107	ADCY1
108883435	LOC108883435	25925	ZNF521
108883438	LOC108883438	3909	LAMA3
108883448	rab3b	5865	RAB3B
108883451	prtfdc1b	56952	PRTFDC1
108883459	per2	8864	PER2
108883468	niban1a	116496	NIBAN1
108883472	cdc20	991	CDC20
108883478	kif1ab	547	KIF1A
108883482	amotl2b	51421	AMOTL2
108883484	tnr	7143	TNR
108883493	ptch2	8643	PTCH2
108883495	LOC108883495	131831	ERICH6
108883514	zgc:110366	1645	AKR1C1
108883521	LOC108883521	7455	ZAN
108883527	pax3a	5077	PAX3
108883534	ap1s3b	130340	AP1S3
108883545	mast2	23139	MAST2
108883546	ece2a	110599564	EEF1AKMT4
108883547	camk2n1a	94032	CAMK2N2
108883556	LOC108883556	254268	AKNAD1
108883572	mau2	23383	MAU2
108883601	LOC108883601	23025	UNC13A
108883602	LOC108883602	1938	EEF2
108883655	LOC108883655	9454	HOMER3
108883657	pnp5a	4860	PNP
108883693	pif1	80119	PIF1
108883702	wls	79971	WLS
108883705	ccdc18	343099	CCDC18
108883707	dipk1aa	388650	DIPK1A
108883710	rpap2	79871	RPAP2
108883712	cdc7	8317	CDC7
108883715	znf644a	84146	ZNF644
108883754	LOC108883754	157724	SLC7A13
108883755	ccdc39	339829	CCDC39
108883761	b3gnt5b	84002	B3GNT5
108883777	LOC108883777	26168	SENP3
108883778	LOC108883778	81494	CFHR5
108883792	clcn3	1182	CLCN3
108883805	dynlt5	200132	DYNLT5
108883808	LOC108883808	4678	NASP
108883821	nemp1	23306	NEMP1
108883825	LOC108883825	5142	PDE4B
108883848	LOC108883848	8613	PLPP3
108883865	LOC108883865	91452	ACBD5
108883871	anxa13l	728113	ANXA8L1
108883872	LOC108883872	4648	MYO7B
108883887	mcm6	4175	MCM6
108883903	col6a1	1291	COL6A1
108883920	eif2b5	8893	EIF2B5
108883927	tox4a	9878	TOX4
108883945	slc7a8b	23428	SLC7A8
108883946	prmt5	10419	PRMT5
108883952	rem2	161253	REM2
108883953	LOC108883953	161424	NOP9
108883956	pigr	83953	FCAMR
108883973	lyn	4067	LYN
108884003	mak	4117	MAK
108884019	LOC108884019	2121	EVC
108884023	LOC108884023	29127	RACGAP1
108884035	tgm2b	7052	TGM2
108884044	LOC108884044	51564	HDAC7
108884046	LOC108884046	55735	DNAJC11
108884055	LOC108884055	116983	ACAP3
108884063	cdab	978	CDA
108884078	nhp2	55651	NHP2
108884081	lcp2a	153527	ZMAT2
108884106	inka2	55924	INKA2
108884161	phc3	90378	SAMD1
108884173	nr4a1	3164	NR4A1
108884179	LOC108884179	1769	DNAH8
108884201	tceanc2	127428	TCEANC2
108884207	ndc1	55706	NDC1
108884214	loxl4	84171	LOXL4
108884224	LOC108884224	5797	PTPRM
108884237	acss2l	123876	ACSM2A
108884252	pak1ip1	55003	PAK1IP1
108884254	sfrp5	6425	SFRP5
108884270	st6galnac5a	81849	ST6GALNAC5
108884279	best4	266675	BEST4
108884287	apol1	81575	APOLD1
108884292	LOC108884292	441531	PGAM4
108884293	mettl17	64745	METTL17
108884299	nfatc4	4776	NFATC4
108884310	LOC108884310	10420	TESK2
108884325	lig1	3978	LIG1
108884331	LOC108884331	10965	ACOT2
108884336	dnaaf6	139212	DNAAF6
108884381	ccndbp1	23582	CCNDBP1
108884383	ywhaba	7529	YWHAB
108884387	pmepa1	56937	PMEPA1
108884388	pck1	5105	PCK1
108884414	gsk3ba	2932	GSK3B
108884417	fstl1b	11167	FSTL1
108884421	si:ch211-214p13.3	259197	NCR3
108884424	LOC108884424	57109	REXO4
108884429	LOC108884429	352909	DNAAF3
108884436	LOC108884436	51227	PIGP
108884451	stox1	219736	STOX1
108884493	dusp12	11266	DUSP12
108884495	prg4a	10216	PRG4
108884496	dpydb	1806	DPYD
108884506	sorcs3a	22986	SORCS3
108884508	neurl1aa	9148	NEURL1
108884509	sh3pxd2aa	9644	SH3PXD2A
108884518	kcnq5b	56479	KCNQ5
108884528	LOC108884528	4302	MLLT6
108884535	scrn2	90507	SCRN2
108884539	LOC108884539	3687	ITGAX
108884551	rptor	57521	RPTOR
108884556	LOC108884556	4884	NPTX1
108884567	card14	79092	CARD14
108884568	ccdc40	55036	CCDC40
108884588	pard6a	50855	PARD6A
108884593	bcar1	9564	BCAR1
108884635	lg1h2orf69	205327	C2orf69
108884639	bcan	63827	BCAN
108884641	zfp36l2	678	ZFP36L2
108884651	plekhh2	130271	PLEKHH2
108884659	rhbg	57127	RHBG
108884661	LOC108884661	4070	TACSTD2
108884665	LOC108884665	84942	WDR73
108884668	ccne2	9134	CCNE2
108884679	cfap418	157657	CFAP418
108884680	ndufaf6	137682	NDUFAF6
108884691	nat16l	375607	NAT16
108884708	iqgap3	128239	IQGAP3
108884711	LOC108884711	63940	GPSM3
108884721	selenbp1	8991	SELENBP1
108884722	si:dkey-23o4.6	207063	DHRSX
108884760	marchf11	441061	MARCHF11
108884774	stard3nl	83930	STARD3NL
108884775	nol7	51406	NOL7
108884804	exo1	9156	EXO1
108884813	eno4	387712	ENO4
108884814	hspa12a	259217	HSPA12A
108884817	fam210b	116151	FAM210B
108884824	arhgap9	64333	ARHGAP9
108884837	LOC108884837	7786	MAP3K12
108884852	col2a1b	1280	COL2A1
108884883	mfn1a	55669	MFN1
108884938	snphb	9751	SNPH
108884939	asap1a	50807	ASAP1
108884949	LOC108884949	1005	CDH7
108884952	riok1	83732	RIOK1
108884954	opn4.1	94233	OPN4
108884958	inhbab	3624	INHBA
108884960	LOC108884960	3612	IMPA1
108884986	LOC108884986	6336	SCN10A
108885013	pld1b	5337	PLD1
108885016	lrrc34	151827	LRRC34
108885020	apoob	79135	APOO
108885032	lipib	5406	PNLIP
108885062	LOC108885062	55167	MSL2
108885067	LOC108885067	8743	TNFSF10
108885071	lsm5	23658	LSM5
108885076	LOC108885076	55251	PCMTD2
108885088	LOC108885088	1804	DPP6
108885108	sh3kbp1	30011	SH3KBP1
108885109	tfr1b	7037	TFRC
108885146	LOC108885146	23433	RHOQ
108885157	etv4	2118	ETV4
108885166	LOC108885166	128	ADH5
108885169	gar1	54433	GAR1
108885175	elovl6	79071	ELOVL6
108885176	spata4	132851	SPATA4
108885186	glrbb	2743	GLRB
108885187	pdgfc	56034	PDGFC
108885189	gria2b	2891	GRIA2
108885201	LOC108885201	11120	BTN2A1
108885228	rbl2	5934	RBL2
108885247	ttc13	79573	TTC13
108885253	bin2a	51411	BIN2
108885255	tbc1d32	221322	TBC1D32
108885260	fam184ab	79632	FAM184A
108885262	chd5	26038	CHD5
108885270	LOC108885270	9368	NHERF1
108885289	tbc1d2	55357	TBC1D2
108885293	nipsnap3a	25934	NIPSNAP3A
108885300	htr4	3360	HTR4
108885306	arhgef37	389337	ARHGEF37
108885308	LOC108885308	56265	CPXM1
108885318	LOC108885318	158427	TSTD2
108885349	rars1	5917	RARS1
108885350	wwc1	23286	WWC1
108885352	nop16	51491	NOP16
108885354	grk6	2870	GRK6
108885358	LOC108885358	19	ABCA1
108885362	tmod1	7111	TMOD1
108885374	micu3a	286097	MICU3
108885390	pdcd4b	27250	PDCD4
108885433	asf1bb	55723	ASF1B
108885478	trib3	57761	TRIB3
108885528	LOC108885528	30820	KCNIP1
108885531	jakmip1	152789	JAKMIP1
108885557	pmf1	11243	PMF1
108885558	med19a	219541	MED19
108885560	bhlhe40	8553	BHLHE40
108885569	traip	10293	TRAIP
108885571	comtb	1312	COMT
108885578	gnl3l	54552	GNL3L
108885593	mafbb	9935	MAFB
108885604	ndrg3a	57446	NDRG3
108885618	LOC108885618	55861	DBNDD2
108885661	slc25a26	115286	SLC25A26
108885749	LOC108885749	81622	UNC93B1
108885750	LOC108885750	26519	TIMM10
108885759	LOC108885759	85395	SLX9
108885762	fgfr2	2263	FGFR2
108885783	ntpcr	84284	NTPCR
108885802	LOC108885802	5610	EIF2AK2
108885807	pou6f1	5463	POU6F1
108885892	myh14	79784	MYH14
108885902	pklr	5313	PKLR
108885910	rprd2b	23248	RPRD2
108885914	LOC108885914	148523	CIART
108885919	polr3c	10623	POLR3C
108885923	LOC108885923	55870	ASH1L
108885927	dap3	7818	DAP3
108885938	s100a10b	6283	S100A12
108885946	efna1b	1942	EFNA1
108885947	efna3b	1944	EFNA3
108885959	roraa	6095	RORA
108885960	cgna	57530	CGN
108885963	tuft1a	7286	TUFT1
108885968	LOC108885968	284485	RIIAD1
108885979	LOC108885979	4035	LRP1
108885985	si:dkey-28n18.9	254122	SNX32
108885990	slc4a8	9498	SLC4A8
108885991	ttll3	26140	TTLL3
108886005	LOC108886005	22993	HMGXB3
108886026	LOC108886026	57864	SLC46A2
108886034	LOC108886034	153020	RASGEF1B
108886042	dusp4	1846	DUSP4
108886048	LOC108886048	1978	EIF4EBP1
108886055	tnksa	8658	TNKS
108886066	LOC108886066	1468	SLC25A10
108886083	adcy3a	109	ADCY3
108886089	tgfb2	7042	TGFB2
108886090	rrp15	51018	RRP15
108886096	vegfaa	7422	VEGFA
108886107	LOC108886107	54716	SLC6A20
108886112	gpd1l	23171	GPD1L
108886114	tcaim	285343	TCAIM
108886140	LOC108886140	25837	RAB26
108886144	LOC108886144	10921	RNPS1
108886147	ccnf	899	CCNF
108886152	vasnb	114990	VASN
108886153	glis2b	84662	GLIS2
108886157	tfap4	7023	TFAP4
108886162	trap1	10131	TRAP1
108886166	prkar1b	5575	PRKAR1B
108886168	LOC108886168	9738	CCP110
108886184	foxm1	2305	FOXM1
108886191	chrm2a	1129	CHRM2
108886203	si:dkey-97m3.1	55711	FAR2
108886204	orc5	5001	ORC5
108886206	lhfpl3	375612	LHFPL3
108886242	dnajc12	56521	DNAJC12
108886255	pcbd1	5092	PCBD1
108886276	polr1b	84172	POLR1B
108886278	fignl1	63979	FIGNL1
108886286	cdc42ep3	10602	CDC42EP3
108886293	marchf5	54708	MARCHF5
108886309	dab2ipb	153090	DAB2IP
108886310	itga5	3678	ITGA5
108886345	LOC108886345	151790	WDR49
108886347	serpini1	5274	SERPINI1
108886391	grik4	2900	GRIK4
108886399	LOC108886399	53340	SPA17
108886400	LOC108886400	4900	NRGN
108886411	zwilch	55055	ZWILCH
108886419	LOC108886419	79441	HAUS3
108886439	LOC108886439	63916	ELMO2
108886449	srgap3	9901	SRGAP3
108886453	thumpd3	25917	THUMPD3
108886455	pbrm1	55193	PBRM1
108886456	LOC108886456	79084	WDR77
108886458	irf6	3664	IRF6
108886459	LOC108886459	271	AMPD2
108886477	nuak2	81788	NUAK2
108886478	bysl	705	BYSL
108886486	iqch	64799	IQCH
108886487	atad3	55210	ATAD3A
108886502	LOC108886502	388595	TMEM82
108886504	fblim1	54751	FBLIM1
108886518	ndufaf3	25915	NDUFAF3
108886546	lg10h15orf61	145853	C15orf61
108886551	LOC108886551	115019	SLC26A9
108886563	cass4	57091	CASS4
108886581	LOC108886581	2036	EPB41L1
108886589	kif23	9493	KIF23
108886598	LOC108886598	79843	FAM124B
108886601	LOC108886601	5138	PDE2A
108886604	clpb	81570	CLPB
108886605	stard10	10809	STARD10
108886613	lrrc51	120356739	LRRC51
108886617	chordc1a	26973	CHORDC1
108886619	naalad2	2346	FOLH1
108886626	fzd4	8322	FZD4
108886629	gria4a	2893	GRIA4
108886679	nusap1	51203	NUSAP1
108886681	oip5	11339	OIP5
108886687	cd151	977	CD151
108886693	slc8a3	6547	SLC8A3
108886696	pacs2	23241	PACS2
108886697	pygl	5836	PYGL
108886700	dcaf5	8816	DCAF5
108886702	l2hgdh	79944	L2HGDH
108886705	cdkl1	8814	CDKL1
108886709	cdkn3	1033	CDKN3
108886726	gng2	54331	GNG2
108886733	tmem138	51524	TMEM138
108886740	tp53i3	9540	TP53I3
108886741	cenpo	79172	CENPO
108886744	LOC108886744	100287718	ANKRD66
108886753	cfap119	90835	CFAP119
108886756	si:dkey-220f10.4	7288	TULP2
108886764	LOC108886764	84310	CHLSN
108886765	lg23h8orf33	65265	C8orf33
108886767	uqcc4	283951	UQCC4
108886781	LOC108886781	112724	RDH13
108886785	ift140	9742	IFT140
108886786	ccdc78	124093	CCDC78
108886787	metrn	79006	METRN
108886797	LOC108886797	3983	ABLIM1
108886837	LOC108886837	10541	ANP32B
108886871	LOC108886871	28958	COA3
108886891	LOC108886891	3176	HNMT
108886897	gmppaa	29926	GMPPA
108886923	LOC108886923	83544	DNAL1
108886951	il11b	3589	IL11
108886954	epn1b	29924	EPN1
108886959	LOC108886959	1628	DBP
108886969	iffo1a	25900	IFFO1
108886974	LOC108886974	2597	GAPDH
108887020	rab3il1	5866	RAB3IL1
108887046	LOC108887046	149175	MANEAL
108887061	LOC108887061	8884	SLC5A6
108887063	LOC108887063	7409	VAV1
108887066	LOC108887066	7398	USP1
108887072	dnah7	56171	DNAH7
108887082	hdac4	9759	HDAC4
108887090	LOC108887090	26146	TRAF3IP1
108887092	adarb1b	104	ADARB1
108887135	antxr2a	118429	ANTXR2
108887136	rnf144b	255488	RNF144B
108887165	pdgfba	5155	PDGFB
108887172	dnal4b	10126	DNAL4
108887178	LOC108887178	5154	PDGFA
108887188	LOC108887188	9093	DNAJA3
108887195	lpar2b	9170	LPAR2
108887197	rims2a	9699	RIMS2
108887209	LOC108887209	51283	BFAR
108887225	esr2a	2100	ESR2
108887227	jag2b	3714	JAG2
108887230	knl1	57082	KNL1
108887232	knstrn	90417	KNSTRN
108887234	heca	51696	HECA
108887239	clu	1191	CLU
108887244	actc1a	58	ACTA1
108887258	thbs1b	7057	THBS1
108887260	acot20	641372	ACOT6
108887261	dcaf13	25879	DCAF13
108887274	tmc4	147798	TMC4
108887281	grwd1	83743	GRWD1
108887285	LOC108887285	81034	SLC25A32
108887287	flcn	201163	FLCN
108887291	LOC108887291	115908	CTHRC1
108887304	mms22l	253714	MMS22L
108887310	klhl32	114792	KLHL32
108887321	znf628	89887	ZNF628
108887325	slc2a3b	144195	SLC2A14
108887329	si:dkey-26c10.5	100431172	KLRF2
108887333	phc1	1911	PHC1
108887343	fam131bb	9715	FAM131B
108887344	ncapd2	9918	NCAPD2
108887345	nop2	4839	NOP2
108887348	emg1	10436	EMG1
108887357	tapbpl	55080	TAPBPL
108887368	LOC108887368	92345	NAF1
108887377	LOC108887377	121551	ABTB3
108887380	LOC108887380	231	AKR1B1
108887389	gpr85	54329	GPR85
108887392	dock4b	9732	DOCK4
108887395	cald1a	800	CALD1
108887396	coq3	51805	COQ3
108887416	rgs19	10287	RGS19
108887427	dnajc5ab	80331	DNAJC5
108887441	smpdl3a	10924	SMPDL3A
108887472	vash2	79805	VASH2
108887490	flvcr1	28982	FLVCR1
108887492	nsl1	25936	NSL1
108887499	hivep2a	3097	HIVEP2
108887556	tpbg	7162	TPBG
108887627	slc10a2	6555	SLC10A2
108887630	inhbb	3625	INHBB
108887642	slc5a7a	60482	SLC5A7
108887644	nsun3	63899	NSUN3
108887645	gdf6a	151449	GDF7
108887649	rrad	6236	RRAD
108887656	cmtm4	146223	CMTM4
108887658	pabpn1l	390748	PABPN1L
108887659	cmtm3	123920	CMTM3
108887687	ctdsp1	58190	CTDSP1
108887700	rspo2	340419	RSPO2
108887715	phlpp2	23035	PHLPP2
108887728	LOC108887728	2917	GRM7
108887760	LOC108887760	7136	TNNI2
108887761	LOC108887761	2734	GLG1
108887762	pacsin3	29763	PACSIN3
108887763	ero1a	30001	ERO1A
108887767	wdhd1	11169	WDHD1
108887768	LOC108887768	10260	DENND4A
108887774	mpped2a	744	MPPED2
108887776	nav2a	89797	NAV2
108887777	e2f8	79733	E2F8
108887778	macf1b	5339	PLEC
108887782	slc6a5	9152	SLC6A5
108887783	prmt3	10196	PRMT3
108887794	pamr1a	25891	PAMR1
108887797	slc1a2a	6506	SLC1A2
108887814	bbox1	8424	BBOX1
108887815	fibinb	387758	FIBIN
108887822	cfap70	118491	CFAP70
108887846	bbs4	585	BBS4
108887849	LOC108887849	4772	NFATC1
108887851	gramd2aa	196996	GRAMD2A
108887854	LOC108887854	11173	ADAMTS7
108887858	LOC108887858	91860	CALML4
108887863	anp32a	8125	ANP32A
108887869	uacab	55075	UACA
108887878	smad3a	4088	SMAD3
108887879	LOC108887879	4091	SMAD6
108887902	fbn1	2200	FBN1
108887904	myef2	50804	MYEF2
108887906	dut	1854	DUT
108887907	ctxn2	399697	CTXN2
108887909	LOC108887909	79589	RNF128
108887910	sema6d	80031	SEMA6D
108887916	lysmd2	256586	LYSMD2
108887921	usp8	9101	USP8
108887922	LOC108887922	373509	USP50
108887927	zgc:158482	23305	ACSL6
108887935	LOC108887935	53339	BTBD1
108887939	phka2	5256	PHKA2
108887944	scml2	10389	SCML2
108887957	LOC108887957	60494	CCDC81
108887958	LOC108887958	8809	IL18R1
108887962	LOC108887962	11141	IL1RAPL1
108887968	fn1b	2335	FN1
108887971	itgb6	3694	ITGB6
108887973	ly75	4065	LY75
108887989	obi1	79596	OBI1
108887993	pcdh20	64881	PCDH20
108887995	LOC108887995	81624	DIAPH3
108888004	LOC108888004	26224	FBXL3
108888009	grk1a	6011	GRK1
108888010	lamp1a	3916	LAMP1
108888012	has2	3037	HAS2
108888022	trmt10c	54931	TRMT10C
108888025	txnl4b	54957	TXNL4B
108888027	mrpl16	54948	MRPL16
108888030	cenpq	55166	CENPQ
108888031	gpc5a	2262	GPC5
108888073	im:7151449	1380	CR2
108888078	padi2	11240	PADI2
108888087	LOC108888087	29028	ATAD2
108888097	LOC108888097	221143	EEF1AKMT1
108888124	bahd1	22893	BAHD1
108888128	dnaaf2	55172	DNAAF2
108888130	lrr1	122769	LRR1
108888169	gemin4	50628	GEMIN4
108888170	LOC108888170	79850	TLCD3A
108888177	crk	1398	CRK
108888180	LOC108888180	124935	SLC43A2
108888186	tekt1	83659	TEKT1
108888188	xaf1	54739	XAF1
108888191	clcn2c	1181	CLCN2
108888198	serpine2	5270	SERPINE2
108888210	pxylp1	92370	PXYLP1
108888224	myo7aa	4647	MYO7A
108888239	LOC108888239	59344	ALOXE3
108888246	lef1	51176	LEF1
108888274	LOC108888274	196743	PAOX
108888283	lrrc18a	474354	LRRC18
108888285	ptpn20	26095	PTPN20
108888290	rrp12	23223	RRP12
108888294	mettl18	92342	METTL18
108888298	pprc1	23082	PPRC1
108888299	ldb1a	8861	LDB1
108888309	abcc2	85320	ABCC11
108888310	slit1a	6585	SLIT1
108888313	npm3	10360	NPM3
108888328	LOC108888328	5147	PDE6D
108888333	trak1a	22906	TRAK1
108888340	ano2b	57101	ANO2
108888341	ntf3	4908	NTF3
108888344	LOC108888344	26959	HBP1
108888351	LOC108888351	23012	STK38L
108888355	gas2l3	283431	GAS2L3
108888402	dus4l	11062	DUS4L
108888430	ncoa7a	135112	NCOA7
108888446	slc43a1b	8501	SLC43A1
108888460	trmt11	60487	TRMT11
108888490	LOC108888490	55973	BCAP29
108888517	asb13b	79754	ASB13
108888530	LOC108888530	23765	IL17RA
108888539	LOC108888539	387104	MTCL3
108888545	LOC108888545	29951	PDZRN4
108888548	LOC108888548	51535	PPHLN1
108888549	LOC108888549	80070	ADAMTS20
108888556	nuak1b	9891	NUAK1
108888557	LOC108888557	10276	NET1
108888567	stpg1	90529	STPG1
108888589	elovl4a	6785	ELOVL4
108888603	ift70	150737	IFT70B
108888606	eef2kmt	653333	FAM86B2
108888609	rab40c	57799	RAB40C
108888612	grap2a	9402	GRAP2
108888620	LOC108888620	80831	APOL5
108888626	ifi35	3430	IFI35
108888656	lrp2a	4036	LRP2
108888671	fastkd1	79675	FASTKD1
108888681	myo3b	140469	MYO3B
108888690	LOC108888690	8604	SLC25A12
108888695	dlx2a	1746	DLX2
108888706	cdca7a	83879	CDCA7
108888712	rbm34	23029	RBM34
108888713	tomm20b	9804	TOMM20
108888715	strn	6801	STRN
108888722	esf1	51575	ESF1
108888729	LOC108888729	554251	FBXO48
108888752	tdrd7b	23424	TDRD7
108888767	rcor2	283248	RCOR2
108888773	ppp2r5b	5526	PPP2R5B
108888786	LOC108888786	27303	RBMS3
108888827	lmo1	4004	LMO1
108888846	rnf115b	27246	RNF115
108888858	cks1b	1163	CKS1B
108888898	LOC108888898	1788	DNMT3A
108888904	nup43	348995	NUP43
108888910	fhit	2272	FHIT
108888917	grm8a	2918	GRM8
108888919	atxn7l1	222255	ATXN7L1
108888920	nampt1	10135	NAMPT
108888926	zcrb1	85437	ZCRB1
108888933	gxylt1b	283464	GXYLT1
108888935	gsap	54103	GSAP
108888942	sypl1	6856	SYPL1
108888943	lrrc17	10234	LRRC17
108888954	exosc2	23404	EXOSC2
108888964	unc5cb	8633	UNC5C
108888969	ddx54	79039	DDX54
108888972	tbx3a	6926	TBX3
108888979	dnah5	1767	DNAH5
108888996	kctd14	65987	KCTD14
108889029	tprn	286262	TPRN
108889031	tmc2a	117532	TMC2
108889033	spag8	26206	SPAG8
108889035	LOC108889035	170690	ADAMTS16
108889063	LOC108889063	9145	SYNGR1
108889123	cdc42ep1a	11135	CDC42EP1
108889131	gspt1	2935	GSPT1
108889134	sox4b	6659	SOX4
108889151	dnaaf9	25943	DNAAF9
108889159	rpia	22934	RPIA
108889160	nsd2	7468	NSD2
108889168	LOC108889168	6662	SOX9
108889178	pemt	10400	PEMT
108889183	vstm4b	196740	VSTM4
108889224	mboat1	154141	MBOAT1
108889253	depdc4	120863	DEPDC4
108889255	LOC108889255	9788	MTSS1
108889260	dcn	1634	DCN
108889274	tcp11l2	255394	TCP11L2
108889286	isg20	3669	ISG20
108889294	si:dkey-42p14.3	100130771	EFCAB10
108889304	LOC108889304	4240	MFGE8
108889308	lg10h11orf96	387763	C11orf96
108889331	LOC108889331	4982	TNFRSF11B
108889336	tgfa	7039	TGFA
108889346	fkbp5	2289	FKBP5
108889355	frs3	10817	FRS3
108889384	ppil1	51645	PPIL1
108889387	bap1	8314	BAP1
108889388	ccn3	4856	CCN3
108889402	LOC108889402	54587	MXRA8
108889415	mtbp	27085	MTBP
108889419	gnl3	26354	GNL3
108889451	wnt2bb	7482	WNT2B
108889464	LOC108889464	5874	RAB27B
108889472	LOC108889472	23164	MPRIP
108889501	LOC108889501	9223	MAGI1
108889503	qars1	5859	QARS1
108889505	LOC108889505	285368	PRRT3
108889538	dnah12	201625	DNAH12
108889565	ext1c	2134	EXTL1
108889566	LOC108889566	145376	PPP1R36
108889573	them4	117145	THEM4
108889581	dbf4	10926	DBF4
108889589	crot	54677	CROT
108889600	rad54b	2669	GEM
108889607	fam171a1	221061	FAM171A1
108889608	dscc1	79075	DSCC1
108889639	deptor	64798	DEPTOR
108889656	limd1a	8994	LIMD1
108889663	lars2	23395	LARS2
108889693	slc17a6b	57084	SLC17A6
108889695	ubxn11	91544	UBXN11
108889696	mphosph10	10199	MPHOSPH10
108889701	dhodh	1723	DHODH
108889708	igdcc3	9543	IGDCC3
108889712	kif18a	81930	KIF18A
108889717	bdnf	627	BDNF
108889744	mmp24	10893	MMP24
108889745	LOC108889745	1795	DOCK3
108889746	LOC108889746	9730	DCAF1
108889758	fam83c	128876	FAM83C
108889778	nfs1	9054	NFS1
108889780	ippk	64768	IPPK
108889782	aspn	54829	ASPN
108889784	ogna	4969	OGN
108889794	hgh1	51236	HGH1
108889810	smoc2	64094	SMOC2
108889816	LOC108889816	1329	COX5B
108889823	dact2	168002	DACT2
108889840	fancd2	2177	FANCD2
108889849	uroc1	131669	UROC1
108889886	rrp9	9136	RRP9
108889889	cfap20dc	200844	CFAP20DC
108889908	bop1	23246	BOP1
108889953	bmper	168667	BMPER
108889954	mettl6	131965	METTL6
108889960	LOC108889960	119559	SFXN4
108889968	LOC108889968	4486	MST1R
108889969	uba7	7317	UBA1
108889971	gnai2b	2771	GNAI2
108889982	sema3fa	6405	SEMA3F
108889991	h6pd	9563	H6PD
108889999	fam72a	728833	FAM72D
108890002	il10	3586	IL10
108890006	dyrk3	8444	DYRK3
108890011	fmoda	2331	FMOD
108890017	stmn1b	3925	STMN1
108890035	tnfaip2a	7127	TNFAIP2
108890092	terf2ip	54386	TERF2IP
108890095	mrto4	51154	MRTO4
108890117	lama1	284217	LAMA1
108890134	LOC108890134	91133	L3MBTL4
108890140	LOC108890140	23136	EPB41L3
108890153	zgc:113263	26277	TINF2
108890160	im:7147486	90338	ZNF160
108890207	rad51ap1	10635	RAD51AP1
108890225	ttll1	25809	TTLL1
108890226	mcat	27349	MCAT
108890312	LOC108890312	131616	TMEM42
108890315	ddah2	23564	DDAH2
108890333	sox2	6657	SOX2
108890335	LOC108890335	84439	HHIPL1
108890344	tmem268	203197	TMEM268
108890373	rilp	83547	RILP
108890403	LOC108890403	10238	DCAF7
108890410	LOC108890410	26123	TCTN3
108890417	erbb2	2064	ERBB2
108890419	adprh	141	ADPRH
108890426	pgap3	93210	PGAP3
108890455	cad	790	CAD
108890456	znf512	84450	ZNF512
108890460	gpr31	2853	GPR31
108890474	LOC108890474	23158	TBC1D9
108890483	cebpb	1051	CEBPB
108890489	xkr7a	343702	XKR7
108890491	LOC108890491	140710	MTCL2
108890495	LOC108890495	11047	ADRM1
108890497	dnmt3ba	29947	DNMT3L
108890506	slc52a3-1	113278	SLC52A3
108890524	LOC108890524	7913	DEK
108890530	cradd	8738	CRADD
108890550	rad51c	5889	RAD51C
108890563	fgd1	2245	FGD1
108890571	tsr2	90121	TSR2
108890577	ttll11	158135	TTLL11
108890588	LOC108890588	6718	AKR1D1
108890592	ahcyl2b	23382	AHCYL2
108890598	morn2	729967	MORN2
108890612	nfat5b	10725	NFAT5
108890613	vat1l	57687	VAT1L
108890617	cpne7	27132	CPNE7
108890621	mical2a	9645	MICAL2
108890622	dkk3a	27122	DKK3
108890626	dhx38	9785	DHX38
108890632	LOC108890632	285966	TCAF2
108890641	cbln18	643866	CBLN3
108890700	tsen2	80746	TSEN2
108890711	pltp	5360	PLTP
108890713	kcnq2b	3785	KCNQ2
108890728	aplp1	333	APLP1
108890744	st14	6768	ST14
108890748	lpcat4	254531	LPCAT4
108890750	nop10	55505	NOP10
108890767	nphs1	4868	NPHS1
108890807	LOC108890807	8438	RAD54L
108890865	gucy1a2	2977	GUCY1A2
108890868	p2ry2.1	5029	P2RY2
108890901	rsph1	89765	RSPH1
108890958	gdap1l1	78997	GDAP1L1
108890964	pfkfb1	5207	PFKFB1
108890975	LOC108890975	128344	CIMAP3
108890987	ccn5	8839	CCN5
108891031	utp18	51096	UTP18
108891051	itga7	3679	ITGA7
108891058	b9d2	80776	B9D2
108891114	slc6a19b	340024	SLC6A19
108891116	mcph1	79648	MCPH1
108891127	cilk1	22858	CILK1
108891167	si:dkey-233k19.3	8701	DNAH11
108891197	LOC108891197	5068	REG3A
108891219	LOC108891219	133690	CAPSL
108891255	LOC108891255	3371	TNC
108891266	hdac9b	9734	HDAC9
108891282	eme1	146956	EME1
108891283	LOC108891283	51264	MRPL27
108891287	LOC108891287	3619	INCENP
108891349	LOC108891349	29799	YPEL1
108891352	LOC108891352	730005	SEC14L6
108891353	rnf215	200312	RNF215
108891355	slc39a14	23516	SLC39A14
108891401	chn2	1124	CHN2
108891453	acvr2ba	93	ACVR2B
108891464	LOC108891464	23075	SWAP70
108891467	scube2	57758	SCUBE2
108891481	LOC108891481	24138	IFIT5
108891484	ch25h	9023	CH25H
108891489	nudt13	25961	NUDT13
108891491	bbs1	582	BBS1
108891493	LOC108891493	9562	MINPP1
108891500	slc16a12b	387700	SLC16A12
108891504	a1cf	29974	A1CF
108891512	LOC108891512	57559	STAMBPL1
108891520	dhrs7cb	201140	DHRS7C
108891556	LOC108891556	1235	CCR6
108891558	mboat2b	129642	MBOAT2
108891560	pals2a	51678	PALS2
108891569	adam17b	6868	ADAM17
108891589	LOC108891589	23108	RAP1GAP2
108891600	LOC108891600	55142	HAUS2
108891603	dkc1	1736	DKC1
108891605	LOC108891605	4852	NPY
108891607	tyro3	7301	TYRO3
108891647	arhgef16	27237	ARHGEF16
108891659	dcp1a	55802	DCP1A
108891665	acot7	11332	ACOT7
108891679	LOC108891679	388585	HES5
108891697	kazna	23254	KAZN
108891706	LOC108891706	84969	TOX2
108891711	ttc34	100287898	TTC34
108891716	znf362b	149076	ZNF362
108891717	rimkla	57494	RIMKLB
108891718	zmynd12	84217	ZMYND12
108891720	olfml3a	56944	OLFML3
108891721	plekhg4b	153478	PLEKHG4B
108891736	LOC108891736	64377	CHST8
108891760	si:ch73-60h1.1	814	CAMK4
108891787	cep72	55722	CEP72
108891789	exosc3	51010	EXOSC3
108891792	LOC108891792	64411	ARAP3
108891801	trip13	9319	TRIP13
108891803	tgfbi	7045	TGFBI
108891848	efnb2a	1948	EFNB2
108891875	spry2	10253	SPRY2
108891880	LOC108891880	2562	GABRB3
108891881	LOC108891881	2558	GABRA5
108891891	nbeal2	23218	NBEAL2
108891922	cadm1a	23705	CADM1
108891960	mus81	80198	MUS81
108891972	upp1	7378	UPP1
108891989	plekhg5b	57449	PLEKHG5
108892009	tex47	219557	TEX47
108892014	slc16a5a	9121	SLC16A5
108892019	ttll6	448834	KPRP
108892031	hid1b	283987	HID1
108892034	LOC108892034	124590	USH1G
108892035	fads6	283985	FADS6
108892038	calcoco2	10241	CALCOCO2
108892043	osbpl7	114881	OSBPL7
108892109	tspan12	23554	TSPAN12
108892115	steap4	79689	STEAP4
108892148	si:ch211-264f5.6	90273	CEACAM21
108892172	rcor3	55758	RCOR3
108892190	LOC108892190	3306	HSPA2
108892192	atxn2l	11273	ATXN2L
108892214	LOC108892214	495	ATP4A
108892224	tbrg4	9238	TBRG4
108892251	LOC108892251	1958	EGR1
108892255	LOC108892255	3426	CFI
108892279	helq	113510	HELQ
108892290	LOC108892290	51260	PBDC1
108892302	LOC108892302	4645	MYO5B
108892373	LOC108892373	286343	LURAP1L
108892390	prim2	5558	PRIM2
108892402	dennd6b	414918	DENND6B
108892424	noxred1	122945	NOXRED1
108892428	vcpkmt	79609	VCPKMT
108892439	ddx24	57062	DDX24
108892444	LOC108892444	55148	UBR7
108892451	prima1	145270	PRIMA1
108892461	kif15	56992	KIF15
108892464	ppp1r26	9858	PPP1R26
108892465	rtn1a	6252	RTN1
108892468	lrrc9	341883	LRRC9
108892472	LOC108892472	5928	RBBP4
108892485	flvcr2a	55640	FLVCR2
108892500	eml5	161436	EML5
108892506	LOC108892506	55668	GPATCH2L
108892511	ift43	112752	IFT43
108892516	acp7	390928	ACP7
108892522	LOC108892522	6263	RYR3
108892532	LOC108892532	26037	SIPA1L1
108892534	slc35f4	341880	SLC35F4
108892537	plk4	10733	PLK4
108892539	LOC108892539	26030	PLEKHG3
108892553	LOC108892553	80127	BBOF1
108892559	ngb	58157	NGB
108892571	cipca	85457	CIPC
108892575	fsip1	161835	FSIP1
108892580	prkcha	5583	PRKCH
108892587	tmem63c	57156	TMEM63C
108892594	LOC108892594	54532	USP53
108892598	tmem260	54916	TMEM260
108892605	LOC108892605	171024	SYNPO2
108892630	LOC108892630	51778	MYOZ2
108892649	LOC108892649	8324	FZD7
108892652	LOC108892652	10841	FTCD
108892671	LOC108892671	29985	SLC39A3
108892713	ppargc1a	10891	PPARGC1A
108892729	LOC108892729	1665	DHX15
108892742	ccdc149a	91050	CCDC149
108892747	kansl1l	151050	KANSL1L
108892751	slc12a8	84561	SLC12A8
108892757	cps1	1373	CPS1
108892790	LOC108892790	30835	CD209
108892792	lgi2a	55203	LGI2
108892801	sepsecs	51091	SEPSECS
108892808	LOC108892808	124637	CYB5D1
108892810	LOC108892810	25769	SLC24A2
108892832	LOC108892832	8471	IRS4
108892854	LOC108892854	4345	CD200
108892875	LOC108892875	9367	RAB9A
108892896	LOC108892896	54437	SEMA5B
108892898	atg13	9776	ATG13
108892899	LOC108892899	80149	ZC3H12A
108892918	LOC108892918	92949	ADAMTSL1
108892922	tubgcp3	10426	TUBGCP3
108892925	harbi1	283254	HARBI1
108892958	LOC108892958	8525	DGKZ
108893026	LOC108893026	6509	SLC1A4
108893033	lrp8	7804	LRP8
108893048	lama2	3908	LAMA2
108893049	rgs6	9628	RGS6
108893065	nr3c2	4306	NR3C2
108893066	arhgap10	79658	ARHGAP10
108893072	frem3	166752	FREM3
108893082	lap3	51056	LAP3
108893084	med28	80306	MED28
108893085	inpp4b	8821	INPP4B
108893090	hhip	64399	HHIP
108893091	tll1	7092	TLL1
108893100	tma16	55319	TMA16
108893106	ednraa	1909	EDNRA
108893110	rnf150a	57484	RNF150
108893126	LOC108893126	115265	DDIT4L
108893136	chek1	1111	CHEK1
108893139	LOC108893139	159686	CFAP58
108893152	hrh2b	3274	HRH2
108893154	LOC108893154	256472	TMEM151A
108893204	slc7a3a	84889	SLC7A3
108893205	LOC108893205	9610	RIN1
108893211	LOC108893211	116442	RAB39B
108893224	pigl	9487	PIGL
108893225	timm22	29928	TIMM22
108893226	cenpv	201161	CENPV
108893227	zswim7	125150	ZSWIM7
108893230	haus1	115106	HAUS1
108893237	brms1	25855	BRMS1
108893285	kl	9365	KL
108893289	rxfp2a	122042	RXFP2
108893307	picalma	8301	PICALM
108893332	stoml3b	161003	STOML3
108893349	sptbn2	6712	SPTBN2
108893357	kctd7	154881	KCTD7
108893359	pgk1	5230	PGK1
108893365	cdkn2aipnl	91368	CDKN2AIPNL
108893367	nlgn2b	1066	CES1
108893372	npm1a	4869	NPM1
108893375	gnb2	2783	GNB2
108893388	angptl5	253935	ANGPTL5
108893390	LOC108893390	10413	YAP1
108893396	spns2	124976	SPNS2
108893415	dpysl3	1809	DPYSL3
108893417	stk32a	202374	STK32A
108893429	gabra1	2554	GABRA1
108893435	nrg2a	9542	NRG2
108893448	shroom1	134549	SHROOM1
108893476	lrch2	57631	LRCH2
108893477	il13ra2	3598	IL13RA2
108893485	spry4	81848	SPRY4
108893499	pcolcea	5118	PCOLCE
108893502	rab24	53917	RAB24
108893512	hsf5	124535	HSF5
108893516	irf1b	3659	IRF1
108893522	casr	846	CASR
108893537	plac8l1	153770	PLAC8L1
108893551	aldocb	230	ALDOC
108893556	LOC108893556	282679	AQP11
108893559	LOC108893559	2908	NR3C1
108893561	ccni2	645121	CCNI2
108893573	si:dkey-71l1.1	84134	TOMM40L
108893579	LOC108893579	10172	ZNF256
108893624	nle1	54475	NLE1
108893635	unc119a2	9094	UNC119
108893637	lrwd1	222229	LRWD1
108893640	LOC108893640	9256	TSPOAP1
108893652	mettl27	155368	METTL27
108893665	smg8	55181	SMG8
108893666	ppm1e	22843	PPM1E
108893672	wnt11	7481	WNT11
108893676	itpkca	80271	ITPKC
108893681	dnajb13	374407	DNAJB13
108893686	mcama	4162	MCAM
108893690	drd1b	1812	DRD1
108893708	xrra1	143570	XRRA1
108893713	arhgap42a	143872	ARHGAP42
108893715	cadm2a	253559	CADM2
108893727	pclaf	9768	PCLAF
108893733	nrxn2a	9379	NRXN2
108893735	LOC108893735	25817	TAFA5
108893758	slc25a15b	10166	SLC25A15
108893767	tpte	93492	TPTE2
108893769	robo3	64221	ROBO3
108893772	fam222ba	55731	FAM222B
108893777	prdx5	25824	PRDX5
108893780	umodl1	89766	UMODL1
108893783	pdlim4	8572	PDLIM4
108893805	emsy	56946	EMSY
108893811	hinfp	25988	HINFP
108893813	fam76b	143684	FAM76B
108893816	ubtd2	92181	UBTD2
108893818	ksr1a	8844	KSR1
108893827	nova1	4857	NOVA1
108893832	btg3	10950	BTG3
108893836	aspa	443	ASPA
108893865	aldh3a2b	221	ALDH3B1
108893874	mybbp1a	10514	MYBBP1A
108893875	igsf9bb	22997	IGSF9B
108893877	exosc8	11340	EXOSC8
108893894	hspb1	3315	HSPB1
108893904	kif20a	10112	KIF20A
[truncated: 858 more rows]

## Sheet: Table S8
Table S8. DEGs segregated in the different pathways
Immune	attachment	Cell communication	PCD pathway	Cell cycle arrest	PI3K pathway	Wnt	Notch	MAPK	PRR
ADAM17	FN1	CD151	APP	CCNA2	BDNF	CCND1	CCND1	APP	APP
ADRM1	GPC1	CTBP2	FOXO1	E2F8	ERBB2	CTBP2	HDAC2	DUSP6	HSP90AA1
APP	GPC5	FBLIM1	FOXO3	PCNA	FGF18	DACT1	MYC	ERBB2	LYN
DSG1	IGF1R	HDAC2	HSP90AA1	RBL2	FGFR1	FZD2	RUNX1	FGA	SMAD3
FOXO1	LAMA1	KIRREL1	TNF	CCN1	FOXO1	FZD7	SMAD3	FGF18	SRC
FOXO3	LAMA2	KLF9	VIM	CCNE2	FOXO3	GNG2	TLE1	FGFR1	ADRM1
HSP90AA1	LAMA3	MYC	DNMT1	ZNF385A	GNG2	GSK3B	ADAM17	FN1	AHCYL2
IRF1	MET	SMARCA4	DNMT3A	CDC25B	GSK3B	LEF1	ADRM1	FOXO1	DHX58
KPNB1	PLXNB1	SRC	DNMT3B	LIG1	HBEGF	LRP6	FLT4	FOXO3	IRF7
PKP1	PPIA	ACTA1	DSG3	NDC1	LYN	MYC	HDAC4	HBEGF	ITPR3
PRKCQ	RND1	ACTC1	HDAC2	NPM1	MET	PCK1	HDAC7	HSPB1	MALT1
SORBS2	SH3KBP1	ADAM19	OCLN	NUP153	PDGFA	PPP2R5B	HES5	ITGB3	MAPK13
TNF	SRC	CADM1	OTUD7B	NUP188	PPP2R5B	RSPO2	HEYL	LYN	NFATC1
TRAF2	TMPRSS2	CADM2	POLA1	XPO1	SRC	RUNX1	JAG2	MAPKAPK3	NFATC2
VAV1	AAK1	CANX	POLA2		ESR2	SFRP1	LFNG	MET	TRAF2
VIM	AGTR1	CASK	TIAM1		FGFR2	SMARCA4	MAML2	MYC	TXNIP
YWHAB	ATP6V0A2	CDH4	ADAM17		GNB2	SOX2	NEURL1	PDGFA	UBE2K
ABCE1	CHRM2	FERMT2	ADRM1		IRS2	SOX9	SEL1L	PPP2R5B	APP
ADA2	FCHO1	FLNC	DSG1		JAK2	TERT	TLE4	SRC	CDC7
AHCYL2	FZD4	HEYL	IRF1		KL	TLE1	WWC1	ADRM1	CTSK
ALDH3B1	HBEGF	LAMA3	KPNB1		NR4A1	USP8		BCAR1	DUSP6
ALDOA	HIP1	NECTIN3	PKP1		NRG2	WLS		CDC42EP3	FGA
ALDOC	ITSN2	NPHS1	PRKCQ		NTF3	WNT11		CDC7	IRF7
AMPD3	LRP2	PALS1	SORBS2		PHLPP2	WNT2B		CRK	MAPKAPK3
ANAPC2	PACSIN3	PIP5K1C	TRAF2		PIK3R6	WNT3A		DAB2IP	MEF2C
ANPEP	PICALM	SDK2	VAV1		PIP5K1C	WNT5B		DUSP10	MIP
ANXA2	PIP5K1C	SPTBN1	YWHAB		PPP2CA	WNT9A		ETV4	PPP2CA
APOH	SGIP1	ZC3H12A	AIFM2		PRR5	ADRM1		FAM131B	SOCS1
APRT	SH3KBP1		ARHGAP10		VAV1	CASK		FGFR2	TLR2
ARHGAP9	SLC18A3		ARHGEF16			FZD4		FRS3	TRAF2
ASB13	STEAP4		ARHGEF18			GNB2		GDNF	UNC93B1
ATAD3A			ARHGEF19			ITPR3		GRAP2
ATP6V0A2			ARHGEF3			MEN1		IRS2
B9D2			ARHGEF37			NFATC1		JAK2
BAIAP2			ARHGEF38			PLCB1		KL
BIN2			ARHGEF39			PPP2CA		KSR1
BTBD1			C1QBP			PRKG1		MAPK13
BTBD6			CAD			RILP		MEF2C
BTN2A1			CDC25B			SMURF1		NCOA3
C1orf35			CDC37			SMURF2		NRG2
CANX			CRADD			SOX4		PDE6D
CAT			DSG2			TLE4		PHB1
CCND1			FGD1			WNT6		PPP1CB
CCNF			FLOT1			WNT9B		PPP2CA
CCR6			IGFBP3			XPO1		PRKCQ
CD200			LINGO1					RASAL1
CD8B			NDRG1					RASGRF2
CDA			NET1					SPRED3
CDC20			PLEKHG5					SPTBN1
CDC7			PREX1					SPTBN2
CDK12			PRIM1					SPTBN5
CEACAM1			PRIM2					TRAK1
CEACAM20			RASGRF2					VAV1
CEACAM21			RBBP4					XPO1
CEACAM3			SORCS3					YWHAB
CEACAM6			TIAM2
CEACAM8			TJP2
CEBPD			TNFSF10
CEP290			TP53I3
CES1			UACA
CFI			ULK1
CISH			UNC5B
CLCF1			BRCA1
CLU			CCNA2
COL1A1			MRE11
COL2A1			PCNA
COLEC12
CPNE3
CRK
CSF1R
CTSF
CTSK
CXCL8
CYFIP2
DAO
DCAF1
DHX58
DNAJC5
DNASE1L1
DUS2
DUSP6
DYNC1LI1
DYNLT1
EEF2
EGR1
ELMO2
FAAP100
FAAP24
FANCC
FANCF
FANCG
FBXL15
FBXL18
FBXL3
FBXO30
FBXO40
FBXO41
FGA
FGR
FKBP1B
FKBP5
FN1
FRK
FSCN1
FTL
FTMT
GPI
GRAP2
HK1
HSPA9
IFI35
IFI44
IFI44L
IFIT1
IFIT2
IFIT3
IFIT5
IL10
IL12B
IL17RA
IL18R1
IMPDH2
IRAG2
IRF6
IRF7
IRS2
ISG20
ITGA4
ITPR3
JAK2
KCNAB2
KCTD6
KCTD7
KIF15
KIF18A
KIF20A
KIF23
KIF4A
KIF5C
KLC3
KLC4
KLHL11
KLHL5
LAMP1
LAP3
LCP1
LNX1
LRR1
LYN
MALT1
MAPK13
MAPKAPK3
MAU2
MEF2C
MIP
MMP9
MRC2
MRE11
MTAP
MYC
MYO10
NBEAL2
NDC1
NFATC1
NFATC2
NPM1
NUP107
NUP153
NUP188
NUP210
NUP37
NUP43
PADI2
PCK1
PDCD4
PGM2
PHLPP2
PIK3R6
PIM1
PLD1
PNP
POLR1C
POLR2H
POLR3A
POLR3C
PPIA
PPP2CA
PPP2R5B
PRKCE
PRKG1
PRR5
PSMB8
PSMB9
PSME3
PTAFR
PTPN20
PTPN9
PYGL
QPCT
QSOX1
RAB24
RAB3A
RAB3D
RACGAP1
RANBP2
RAP2A
RAPGEF1
RILP
RNF144B
RNF19B
RNF217
RNF34
RORA
RUNX1
SH3KBP1
SKP2
SLC2A14
SLC2A3
SMAD3
SMAD7
SMARCA4
SMURF1
SMURF2
SOCS1
SOCS3
SOD3
SOX2
SPTBN2
SRC
STAT4
SYNGR1
TLR2
TMC6
TNFRSF11B
TNFRSF19
TNFSF11
TOM1
TRAIP
TREX1
TRIM45
TRIM62
TSPAN9
TUBB4B
TXNIP
UBA1
UBE2K
UNC93B1
VAT1
XDH
YES1
YPEL5
ZBTB16

## Sheet: Table S9
Table S9. Hub genes mapped to signaling pathways by integrating WGCNA, STEM and DEGs segregation
Immune	attachment and entry	Cell communication	PCD pathway	Cell cycle arrest	PI3K pathway	Wnt	Notch	MAPK	PRR
ABCE1	ADAM19	ACTA1	ADAM17	CCNA2	ERBB2	CASK	ADAM17	FOXO1	AHCYL2
ADAM17	AGTR1	ADAM19	APP	CDC25B	FGF18	CCND1	CCND1	FOXO3	APP
AHCYL2	C1QBP	CADM2	BRCA1	LIG1	FOXO1	DACT1	HDAC2	GDNF	HSP90AA1
ALDOA	FCHO1	CANX	C1QBP	NDC1	FOXO3	FZD2	HDAC4	HBEGF	LYN
ALDOC	FN1	CASK	CCNA2	NPM1	GNG2	FZD4	HDAC7	IRS2	MALT1
APP	FZD4	CD151	CDC25B	NUP153	GSK3B	GNG2	JAG2	JAK2	MAPK13
C1QBP	GPC1	CDH4	DNMT3A	NUP188	HBEGF	GSK3B	LFNG	LYN	NFATC1
CANX	GPC5	FERMT2	DNMT3B	PCNA	IRS2	LEF1	MAML2	MAPK13	NFATC2
CCND1	HBEGF	FLNC	DSG3	XPO1	JAK2	LRP6	MYC	MAPKAPK3	SMAD3
CCNF	HIP1	HDAC2	FOXO1		LYN	MYC	SMAD3	MET	SRC
CDC7	IL12B	KIRREL1	FOXO3		MET	NFATC1		MYC	TXNIP
CLCF1	ITSN2	KLF9	HDAC2		NRG2	PCK1		NRG2	UBE2K
DYNLT1	LAMA1	LAMA3	HSP90AA1		NTF3	PRKG1		PDGFA
FAAP24	LAMA2	MYC	MRE11		PDGFA	WLS		SRC
FGR	LAMA3	SRC	OTUD7B		SRC	WNT11		TRAK1
FN1	LEF1		PCNA		VAV1	WNT3A		VAV1
FOXO1	LRP2		RBBP4			WNT5B		XPO1
FOXO3	MET		TNF			WNT6		YWHAB
HK1	PCK1		VAV1			WNT9A
HSP90AA1	PICALM		VIM			XPO1
IL12B	PNP		YWHAB
IMPDH2	RND1
IRS2	SRC
ISG20	VAV1
JAK2
KIF20A
KIF23
LAP3
LEF1
LYN
MALT1
MAPK13
MAPKAPK3
MRE11
MYC
NDC1
NFATC1
NFATC2
NPM1
NUP153
NUP188
PCK1
PGM2
PHB1
PLD1
PNP
POLR1C
POLR3A
PRKG1
PTPN9
RAB24
RACGAP1
RAP2A
SLC2A14
SMAD3
SRC
TNF
TUBB4B
TXNIP
UBE2K
VAV1
VIM
YWHAB
